# Supplementary material for: Genome-Wide Identification and Expression Profiles of C-Repeat Binding Factor Transcription Factors in Betula platyphylla under Abiotic Stress
Source: Int J Mol Sci. 2023 Jun 24;24(13):10573. doi: 10.3390/ijms241310573 (PMC10342014; doi:10.3390/ijms241310573)
Supplement: Supplementary file 1 [file ijms-24-10573-s001.zip]

Archive with 25 entries (25 files):
- Figure 1 Phylogenetic analysis of CBF proteins from Betula platyphylla, Arabidopsis tha-liana and Populus trichocarpa..jpg
- Figure 10 The expression analysis of BpCBFs responding to cold stress by qRT-PCR and RNA-seq data under cold stress in Betula platyphylla leaves..png
- Figure 11 Identification of transcription activating activity of BpCBF7..png
- Figure 2 Phylogenetic relationship, exon-intron gene structure, structure of conserved protein motifs in BpCBF transcription factors..png
- Figure 3 Partial multiple sequence alignment analysis of the 20 BpCBFs..png
- Figure 4 Chromosome location of the BpCBFs..png
- Figure 5 Collinearity analysis of CBFs between Betula platyphylla and Arabidopsis thaliana, Betula platyphylla and Populus trichocarpa..png
- Figure 6 Analysis of cis-acting elements in the promoters of the 20 BpCBFs..png
- Figure 7 Tissue-specific expression analysis of BpCBFs.png
- Figure 8 Tissue-specific expression analysis of BpCBFs under ABA treatment by qRT-PCR..png
- Figure 9 Tissue-specific expression analysis of BpCBFs under salt stress by qRT-PCR..png
- Figure S1. Multiple sequence alignment analysis of 20 BpCBFs.pdf
- Table 1 Identification and physicochemical properties for the 20 CBF transcription factor family members information in Betula platyphylla.xlsx
- Table S1 Motif sequences of BpCBFs identified using MEME tools..xlsx
- Table S10 RNA-seq data of BpCBFs under cold stress.xlsx
- Table S11 Quantification validation by qRT-PCR of the cold-responsive BpCBFs in RNA-seq result.xlsx
- Table S12 Primers for the quantification of BpCBF genes.xlsx
- Table S2 Gene ID of AtCBFs in Phytozome v13.xlsx
- Table S3. Gene ID of PtCBFs in Phytozome v13.xlsx
- Table S4 Synlinear CBFs between Betula platyphylla and Arabidopsis thaliana.xlsx
- Table S5 Synlinear CBFs between Betula platyphylla and Populus trichocarpa.xlsx
- Table S6 Analysis and number of cis-acting elements in the promoters of the 20 BpCBFs.xlsx
- Table S7 qRT-PCR data of the BpCBFs in different plant tissues.xlsx
- Table S8 Relative expression levels (log2 value) of BpCBFs in different plant tissues under ABA treatment.xlsx
- Table S9 Relative expression levels (log2 value) of BpCBFs in different plant tissues under salt treatment.xlsx
