# Supplementary material for: Genome-Wide Identification and Expression Profiles of C-Repeat Binding Factor Transcription Factors in Betula platyphylla under Abiotic Stress
Source: Int J Mol Sci. 2023 Jun 24;24(13):10573. doi: 10.3390/ijms241310573 (PMC10342014; doi:10.3390/ijms241310573)
Supplement: Supplementary file 1 [file ijms-24-10573-s001.zip › Table 1 Identification and physicochemical properties for the 20 CBF transcription factor family members information in Betula platyphylla.xlsx]

## Sheet: Sheet1
Transcription factor name	Locus name	Genomic serquence (bp)	Amino acid no.	Molecular weight (Da)		Isoelectric points	GRAVY	Aliphatic index	Chromosome location
	Phytozome v13
BpCBF1	BPChr02G23384	564	187		20750.4	5.85	-0.459	68.93	Chr02:10503221..10503785 (+)
BpCBF2	BPChr02G23303	609	202		22429.2	5.67	-0.515	64.36	Chr02:10522058..10522667 (+)
BpCBF3	BPChr02G23333	609	202		22429.2	5.67	-0.515	64.36	Chr02:10531862..10532471 (+)
BpCBF4	BPChr02G23478	564	187		20794.6	6.12	-0.488	66.36	Chr02:10541230..10541794 (+)
BpCBF5	BPChr02G23352	465	154		17566.2	11.82	-0.719	61.49	Chr02:10582208..10582673 (+)
BpCBF6	BPChr02G23405	492	163		18195.5	9.96	-0.702	56.99	Chr02:10584488..10584980 (+)
BpCBF7	BPChr02G23456	609	202		22275.1	5.65	-0.478	65.3	Chr02:10595771..10596380 (+)
BpCBF8	BPChr02G23401	567	187		20805.6	6.33	-0.438	65.53	Chr02:10606091..10606658 (+)
BpCBF9	BPChr02G23413	3015	331		37548.7	5.39	-0.756	61.36	Chr02:10637802..10640817 (+)
BpCBF10	BPChr02G23391	3017	331		37548.7	5.39	-0.756	61.36	Chr02:10644105..10647122 (+)
BpCBF11	BPChr02G23459	609	202		22330.2	5.65	-0.44	66.29	Chr02:10650404..10651013 (+)
BpCBF12	BPChr02G23338	612	203		22347.1	5.34	-0.499	64.53	Chr02:10660443..10661055 (+)
BpCBF13	BPChr10G03390	678	225		25145.8	7.66	-0.345	82.31	Chr10:14620830..14621508 (-)
BpCBF14	BPChr11G06969	627	207		23030.7	5.3	-0.507	66.25	Chr11:8279927..8280554 (-)
BpCBF15	BPChr11G06973	696	231		25902.1	5.41	-0.56	60.04	Chr11:8285278..8285974 (-)
BpCBF16	BPChr11G07024	627	208		23132	5.21	-0.504	65.77	Chr11:8298502..8299129 (-)
BpCBF17	BPChr11G06769	630	209		23582.6	5.62	-0.559	64.02	Chr11:8313160..8313790 (-)
BpCBF18	BPChr11G06967	741	246		27052.2	4.78	-0.455	66.34	Chr11:8319557..8320298 (-)
BpCBF19	BPChr11G06818	714	237		26167.2	4.96	-0.467	67.22	Chr11:8329468..8330182 (-)
BpCBF20	BPChr11G06723	5779	444		49211	5.12	-0.527	68.9	Chr11:8334005..8339784 (-)
