# Supplementary material for: Genome-Wide Identification and Expression Profiles of C-Repeat Binding Factor Transcription Factors in Betula platyphylla under Abiotic Stress
Source: Int J Mol Sci. 2023 Jun 24;24(13):10573. doi: 10.3390/ijms241310573 (PMC10342014; doi:10.3390/ijms241310573)
Supplement: Supplementary file 1 [file ijms-24-10573-s001.zip › Table S1 Motif sequences of BpCBFs identified using MEME tools..xlsx]

## Sheet: Sheet1
Table S1. Motif sequences of BpCBFs predicted in Betula platyphylla using MEME tools.
Motif	Width	E-value	Best possible match
1	50	1.7e-884	KKFKETRHPVYRGVRRRNSGKWVCEVREPNKQSRIWLGTFPTAEMAARAH
2	29	1.3e-396	FFMDEEAVFGMPGLLVNMAEGMLLPPPYC
3	29	9.3e-393	DVAAJALRGNSACLNFADSAWRLPVPASG
4	29	4.7e-216	TAKDIQRTAAEAAEEFRPAETKAVEERQP
5	21	3e-203	MHLSDEEILLASRNPKKRAGR
6	15	1.8e-118	MDVFSQYSDESESGA
7	21	4.8e-109	VGDDDGYGGDDMEAHADVSLW
8	15	2.8e-50	DDMESNIGEVSLWSF
9	50	3.7e-23	GDRIWVIPVHHRRPPPNNRQPNHDEFSDDNDYAERVFSWNIGADQRGGGH
10	50	3.7e-23	KLMHWDYGREESREYRMKIDLPSFNEHLHIEDFLDWVTEVEKFFDYLSIP
The blue font indicates PKRxAGRxKFxETRHPV and DSAWR motif, and the red font indicates AP2 domain.
