# Supplementary material for: Genome-Wide Identification and Expression Profiles of C-Repeat Binding Factor Transcription Factors in Betula platyphylla under Abiotic Stress
Source: Int J Mol Sci. 2023 Jun 24;24(13):10573. doi: 10.3390/ijms241310573 (PMC10342014; doi:10.3390/ijms241310573)
Supplement: Supplementary file 1 [file ijms-24-10573-s001.zip › Table S10 RNA-seq data of BpCBFs under cold stress.xlsx]

## Sheet: Sheet1
Table S7. RNA-seq data of BpCBFs under cold stress
BpCBFs	ID	4T-CK-1	4T-CK-2	4T-3H-1	4T-3H-2	mean-4T-CK	mean-4T-3H
BpCBF1	BPChr02G23384	0.183	0	29.56	30.77	0.09	30.16
BpCBF2	BPChr02G23303	0.81	0.51	148.38	125.99	0.66	137.18
BpCBF4	BPChr02G23478	0.28	0.09	45.15	28.15	0.19	36.65
BpCBF7	BPChr02G23456	0.73	0.29	78.97	66.5	0.51	72.73
BpCBF10	BPChr02G23391	0.03	0.3	51.65	39.06	0.17	45.36
BpCBF12	BPChr02G23338	0.39	0.27	128.23	121.48	0.33	124.85
