# Supplementary material for: Genome-Wide Identification and Expression Profiles of C-Repeat Binding Factor Transcription Factors in Betula platyphylla under Abiotic Stress
Source: Int J Mol Sci. 2023 Jun 24;24(13):10573. doi: 10.3390/ijms241310573 (PMC10342014; doi:10.3390/ijms241310573)
Supplement: Supplementary file 1 [file ijms-24-10573-s001.zip › Table S11 Quantification validation by qRT-PCR of the cold-responsive BpCBFs in RNA-seq result.xlsx]

## Sheet: BpCBF1
Sample Name	Cт		ΔCt		ΔΔCt	2-ΔΔCt	SD	Average Expression Level
18S 0h leaf	10.12	10.1167
18S 0h leaf	10.14
18S 0h leaf	10.09
CBF1 0h leaf	23.04		12.9233	12.8533	0.07	0.952638
CBF1 0h leaf	22.9		12.7833		-0.07	1.04972
CBF1 0h leaf	22.97		12.8533		0	1	0.0485441	1.00078
18S cold 3h leaf	10.08	10.1467
18S cold 3h leaf	10.17
18S cold 3h leaf	10.19
CBF1 cold 3h leaf	18.46		8.31333		-4.54	23.2636
CBF1 cold 3h leaf	18.47		8.32333		-4.53	23.1029
CBF1 cold 3h leaf	18.49		8.34333		-4.51	22.7848	0.243651	23.0504

## Sheet: BpCBF2
Sample Name	Cт		ΔCt		ΔΔCt	2-ΔΔCt	SD	Average Expression Level
18S 0h leaf	10.12	10.1167
18S 0h leaf	10.14
18S 0h leaf	10.09
CBF2 0h leaf	21.57		11.4533	11.5133	-0.06	1.04247
CBF2 0h leaf	21.61		11.4933		-0.02	1.01396
CBF2 0h leaf	21.71		11.5933		0.08	0.946058	0.0495274	1.00083
18S cold 3h leaf	10.08	10.1467
18S cold 3h leaf	10.17
18S cold 3h leaf	10.19
CBF2 cold 3h leaf	17.25		7.10333		-4.41	21.259
CBF2 cold 3h leaf	17.24		7.09333		-4.42	21.4068
CBF2 cold 3h leaf	17.1		6.95333		-4.56	23.5883	1.30425	22.0847

## Sheet: BpCBF4
Sample Name	Cт		ΔCt		ΔΔCt	2-ΔΔCt	SD	Average Expression Level
18S 0h leaf	10.12	10.1167
18S 0h leaf	10.14
18S 0h leaf	10.09
CBF4 0h leaf	20.46		10.3433	10.3167	0.0266667	0.981686
CBF4 0h leaf	20.41		10.2933		-0.0233333	1.0163
CBF4 0h leaf	20.43		10.3133		-0.00333333	1.00231	0.0174152	1.0001
18S cold 3h leaf	10.08	10.1467
18S cold 3h leaf	10.17
18S cold 3h leaf	10.19
CBF4 cold 3h leaf	17.13		6.98333		-3.33333	10.0794
CBF4 cold 3h leaf	17.11		6.96333		-3.35333	10.2201
CBF4 cold 3h leaf	17.18		7.03333		-3.28333	9.73603	0.24899	10.0118

## Sheet: BpCBF7
Sample Name	Cт		ΔCt		ΔΔCt	2-ΔΔCt	SD	Average Expression Level
18S 0h leaf	10.12	10.1167
18S 0h leaf	10.14
18S 0h leaf	10.09
CBF7 0h leaf	24.4		14.2833	14.6667	-0.383333	1.30435
CBF7 0h leaf	24.75		14.6333		-0.0333333	1.02337
CBF7 0h leaf	25.2		15.0833		0.416667	0.749154	0.277606	1.02563
18S cold 3h leaf	10.08	10.1467
18S cold 3h leaf	10.17
18S cold 3h leaf	10.19
CBF7 cold 3h leaf	19.54		9.39333		-5.27333	38.6751
CBF7 cold 3h leaf	19.6		9.45333		-5.21333	37.0996
CBF7 cold 3h leaf	19.78		9.63333		-5.03333	32.748	3.07002	36.1742

## Sheet: BpCBF10
Sample Name	Cт		ΔCt		ΔΔCt	2-ΔΔCt	SD	Average Expression Level
18S 0h leaf	10.12	10.1167
18S 0h leaf	10.14
18S 0h leaf	10.09
CBF10 0h leaf	29.2		19.0833	19.02	0.0633333	0.95705
CBF10 0h leaf	29.32		19.2033		0.183333	0.880666
CBF10 0h leaf	28.89		18.7733		-0.246667	1.18646	0.159152	1.00806
18S cold 3h leaf	10.08	10.1467
18S cold 3h leaf	10.17
18S cold 3h leaf	10.19
CBF10 cold 3h leaf	24.96		14.8133		-4.20667	18.4643
CBF10 cold 3h leaf	24.64		14.4933		-4.52667	23.0495
CBF10 cold 3h leaf	24.52		14.3733		-4.64667	25.0487	3.3758	22.1875

## Sheet: BpCBF12
Sample Name	Cт		ΔCt		ΔΔCt	2-ΔΔCt	SD	Average Expression Level
18S 0h leaf	10.12	10.1167
18S 0h leaf	10.14
18S 0h leaf	10.09
CBF12 0h leaf	21.02		10.9033	10.75	0.153333	0.899171
CBF12 0h leaf	20.76		10.6433		-0.106667	1.07674
CBF12 0h leaf	20.82		10.7033		-0.0466667	1.03288	0.0924941	1.00293
18S cold 3h leaf	10.08	10.1467
18S cold 3h leaf	10.17
18S cold 3h leaf	10.19
CBF12 cold 3h leaf	16.83		6.68333		-4.06667	16.7567
CBF12 cold 3h leaf	16.81		6.66333		-4.08667	16.9906
CBF12 cold 3h leaf	16.87		6.72333		-4.02667	16.2985	0.352069	16.6819
