# Supplementary material for: Genome-Wide Identification and Expression Profiles of C-Repeat Binding Factor Transcription Factors in Betula platyphylla under Abiotic Stress
Source: Int J Mol Sci. 2023 Jun 24;24(13):10573. doi: 10.3390/ijms241310573 (PMC10342014; doi:10.3390/ijms241310573)
Supplement: Supplementary file 1 [file ijms-24-10573-s001.zip › Table S12 Primers for the quantification of BpCBF genes.xlsx]

## Sheet: Sheet1
Primer	Sequence
CBF1F	TCGACCAACGGAGACAAAGG
CBF1R	GCATCCCCTCCGCCATATTT
CBF2-3F	TGCCGGGGTTGCTGATAAAT
CBF2-3R	CAATGAAACTTCGGCGTGGG
CBF4F	GGCGGGGAGAAAGAAGTTCA
CBF4R	ATCCTGGACTGCTTGTTGGG
CBF5F	ATCAGCCCTGATTCGGACAC
CBF5R	CCTCCTCACTCTCCGGTACA
CBF6F	CTTGTCGGACGAGGGGATTC
CBF6R	GAGTTTCCCCGCAGCGCTAT
CBF7F	CTTGTCGGACGAGGGGATTC
CBF7R	GAGTATCCCCGCAGCGCTAT
CBF8F	CGGCTTCTAGTGATGGCGAA
CBF8R	GGCCTCCTCGTCCATGAAAA
CBF9-11F	TCGTCAACCGAACCATGACG
CBF9-11R	TCCCCTTAAATCTTGCGCCT
CBF12F	CGGTGACGGCGAAGGATATT
CBF12R	GGCCTCCTCGTCCATGAAAA
CBF13F	GTAGGGACTTTTCCGAGCCC
CBF13R	AACAACCCAAGCCGAGTCAA
CBF14F	AGCGGATACTCAGACCCTCA
CBF14R	AGAACTTCTTCGGCGGAGTG
CBF15F	GCGAAATGCGGAAACCCAAT
CBF15R	GAGTCGGCGAAGTTGAGACA
CBF16F	AGATTACCGGTGCCAGCTTC
CBF16R	CCAGGCATGTCAAACACAGC
CBF17F	GAATTCCGGCCGAGTGATGA
CBF17R	CGCCATGTTCACTAGCAAGC
CBF18F	AGACGAGGATTTGGCTTGGG
CBF18R	CAGCAAAGTTGAGACACGCC
CBF19F	CGAGGATTTGGCTTGGGACT
CBF19R	AGCCGAGTCAGCAAAGTTGA
CBF20F	TTCAGCCGACAATCAGACCC
CBF20R	GTGTAATCAGTTGCTCGGCG
