# Supplementary material for: Genome-Wide Identification and Expression Profiles of C-Repeat Binding Factor Transcription Factors in Betula platyphylla under Abiotic Stress
Source: Int J Mol Sci. 2023 Jun 24;24(13):10573. doi: 10.3390/ijms241310573 (PMC10342014; doi:10.3390/ijms241310573)
Supplement: Supplementary file 1 [file ijms-24-10573-s001.zip › Table S2 Gene ID of AtCBFs in Phytozome v13.xlsx]

## Sheet: Sheet1
Table S2. The gene ID of AtCBFs in Phytozome v13
AtCBFs	Locus name Phytozome v13
AtCBF1	AT1G12610.1
AtCBF2	AT1G63030.1
AtCBF3	AT4G25470.1
AtCBF4	AT4G25480.1
AtCBF5	AT4G25490.1
AtCBF6	AT5G51990.1
