# Supplementary material for: Genome-Wide Identification and Expression Profiles of C-Repeat Binding Factor Transcription Factors in Betula platyphylla under Abiotic Stress
Source: Int J Mol Sci. 2023 Jun 24;24(13):10573. doi: 10.3390/ijms241310573 (PMC10342014; doi:10.3390/ijms241310573)
Supplement: Supplementary file 1 [file ijms-24-10573-s001.zip › Table S3. Gene ID of PtCBFs in Phytozome v13.xlsx]

## Sheet: Sheet1
Table S3. The gene ID of PtCBFs in Phytozome v13
PtCBFs	Locus name Phytozome v13
PtCBF1	Potri.001G110700.1
PtCBF2	Potri.001G110800.1
PtCBF3	Potri.004G187001.1
PtCBF4	Potri.009G147700.2
PtCBF5	Potri.012G134100.1
PtCBF6	Potri.015G136400.1
