# Supplementary material for: Genome-Wide Identification and Expression Profiles of C-Repeat Binding Factor Transcription Factors in Betula platyphylla under Abiotic Stress
Source: Int J Mol Sci. 2023 Jun 24;24(13):10573. doi: 10.3390/ijms241310573 (PMC10342014; doi:10.3390/ijms241310573)
Supplement: Supplementary file 1 [file ijms-24-10573-s001.zip › Table S4 Synlinear CBFs between Betula platyphylla and Arabidopsis thaliana.xlsx]

## Sheet: Sheet1
Table S4. The Synlinear CBFs between Betula platyphylla and Arabidopsis thaliana
BpCBFs				AtCBFs
Chr11	BPChr11G06969.v1.1	BpCBF14	Collinearity to	Chr01	AT1G63030.1.TAIR10	AtCBF2
Chr11	BPChr11G06969.v1.1	BpCBF14	Collinearity to	Chr05	AT5G51990.1.TAIR10	AtCBF6
