# Supplementary material for: Genome-Wide Identification and Expression Profiles of C-Repeat Binding Factor Transcription Factors in Betula platyphylla under Abiotic Stress
Source: Int J Mol Sci. 2023 Jun 24;24(13):10573. doi: 10.3390/ijms241310573 (PMC10342014; doi:10.3390/ijms241310573)
Supplement: Supplementary file 1 [file ijms-24-10573-s001.zip › Table S5 Synlinear CBFs between Betula platyphylla and Populus trichocarpa.xlsx]

## Sheet: Sheet1
Table S5. The Synlinear CBFs between Betula platyphylla and Populus trichocarpa
BpCBFs				PtCBFs
Chr11	BPChr11G06969.v1.1	BpCBF14	Collinearity to	Chr01	Potri.001G110700.1.v4.1	PtCBF1
Chr10	BPChr10G03390.v1.1	BpCBF13	Collinearity to	Chr04	Potri.004G187001.1.v4.1	PtCBF3
Chr10	BPChr10G03390.v1.1	BpCBF13	Collinearity to	Chr09	Potri.009G147700.2.v4.1	PtCBF4
Chr02	BPChr02G23384.v1.1	BpCBF1	Collinearity to	Chr12	Potri.012G134100.1.v4.1	PtCBF5
Chr02	BPChr02G23384.v1.1	BpCBF1	Collinearity to	Chr15	Potri.015G136400.1.v4.1	PtCBF6
