# Supplementary material for: Genome-Wide Identification and Expression Profiles of C-Repeat Binding Factor Transcription Factors in Betula platyphylla under Abiotic Stress
Source: Int J Mol Sci. 2023 Jun 24;24(13):10573. doi: 10.3390/ijms241310573 (PMC10342014; doi:10.3390/ijms241310573)
Supplement: Supplementary file 1 [file ijms-24-10573-s001.zip › Table S6 Analysis and number of cis-acting elements in the promoters of the 20 BpCBFs.xlsx]

## Sheet: 6-1
Table S6-1. Analysis of cis-acting elements in the promoters of the 20 BpCBFs.
Genes	Start	End	Element
BpCBF1	359	365	light responsive
BpCBF1	465	474	light responsive
BpCBF1	1598	1604	light responsive
BpCBF1	1755	1766	light responsive
BpCBF1	1773	1779	light responsive
BpCBF1	1598	1604	ABRE
BpCBF1	1773	1779	ABRE
BpCBF1	1233	1239	light responsive
BpCBF1	575	588	light responsive
BpCBF1	134	140	meristem expression
BpCBF1	1933	1939	meristem expression
BpCBF1	1967	1973	meristem expression
BpCBF1	1772	1781	light responsive
BpCBF1	359	365	ABRE
BpCBF1	468	473	ABRE
BpCBF1	1598	1603	ABRE
BpCBF1	1756	1765	ABRE
BpCBF1	1758	1764	ABRE
BpCBF1	1759	1764	ABRE
BpCBF1	1773	1778	ABRE
BpCBF1	1275	1281	Myb-binding site
BpCBF1	466	474	ABRE
BpCBF1	332	337	STRE
BpCBF1	647	652	STRE
BpCBF1	667	672	STRE
BpCBF1	1348	1353	STRE
BpCBF1	1274	1281	GARE
BpCBF1	54	63	salicylic acid responsive
BpCBF1	1887	1897	light responsive
BpCBF1	1449	1455	light responsive
BpCBF1	1000	1006	ARE
BpCBF1	1955	1961	ARE
BpCBF1	281	287	Myb-binding site
BpCBF1	375	381	Myb-binding site
BpCBF1	1087	1094	light responsive
BpCBF1	1093	1100	light responsive
BpCBF1	58	67	light responsive
BpCBF1	753	761	ERE
BpCBF1	802	810	ERE
BpCBF1	1200	1208	ERE
BpCBF1	1443	1451	ERE
BpCBF1	1538	1546	ERE
BpCBF1	1598	1604	ABRE
BpCBF1	1773	1779	ABRE
BpCBF1	1043	1051	HD-Zip 1
BpCBF1	274	280	Myb-binding site
BpCBF1	281	287	Myb-binding site
BpCBF1	375	381	Myb-binding site
BpCBF1	1275	1281	Myb-binding site
BpCBF1	359	365	light responsive
BpCBF1	467	473	light responsive
BpCBF1	1758	1764	light responsive
BpCBF2	695	700	STRE
BpCBF2	816	821	STRE
BpCBF2	1264	1269	STRE
BpCBF2	1771	1779	light responsive
BpCBF2	492	498	light responsive
BpCBF2	851	857	light responsive
BpCBF2	976	985	light responsive
BpCBF2	978	984	light responsive
BpCBF2	1533	1539	light responsive
BpCBF2	1714	1725	light responsive
BpCBF2	1717	1723	light responsive
BpCBF2	1889	1895	light responsive
BpCBF2	448	457	defense and stress
BpCBF2	953	962	defense and stress
BpCBF2	957	963	light responsive
BpCBF2	867	873	Myb-binding site
BpCBF2	1947	1953	Myb-binding site
BpCBF2	977	985	ABRE
BpCBF2	46	51	MeJA-responsive
BpCBF2	207	212	MeJA-responsive
BpCBF2	788	793	MeJA-responsive
BpCBF2	791	796	MeJA-responsive
BpCBF2	1533	1539	ABRE
BpCBF2	716	724	light responsive
BpCBF2	1276	1286	light responsive
BpCBF2	1823	1832	light responsive
BpCBF2	40	49	ABRE
BpCBF2	851	857	ABRE
BpCBF2	852	857	ABRE
BpCBF2	978	984	ABRE
BpCBF2	979	984	ABRE
BpCBF2	1533	1538	ABRE
BpCBF2	1715	1724	ABRE
BpCBF2	1717	1723	ABRE
BpCBF2	1718	1723	ABRE
BpCBF2	1533	1539	ABRE
BpCBF2	1330	1336	light responsive
BpCBF2	1327	1334	Myb-binding site
BpCBF2	1689	1695	Myb-binding site
BpCBF2	1905	1911	Myb-binding site
BpCBF2	219	225	Myb-binding site
BpCBF2	718	726	light responsive
BpCBF2	759	765	light responsive
BpCBF2	867	873	light responsive
BpCBF2	915	921	light responsive
BpCBF2	1947	1953	light responsive
BpCBF2	808	814	light responsive element
BpCBF2	684	690	ARE
BpCBF2	46	51	MeJA-responsive
BpCBF2	207	212	MeJA-responsive
BpCBF2	788	793	MeJA-responsive
BpCBF2	791	796	MeJA-responsive
BpCBF2	1071	1081	salicylic acid responsive
BpCBF2	851	857	light responsive
BpCBF2	978	984	light responsive
BpCBF2	1717	1723	light responsive
BpCBF2	1557	1564	GARE
BpCBF2	219	225	Myb-binding site
BpCBF2	1045	1053	ERE
BpCBF2	1363	1371	ERE
BpCBF2	249	255	light responsive
BpCBF2	1337	1343	light responsive
BpCBF2	1369	1375	light responsive
BpCBF3	295	300	STRE
BpCBF3	913	918	STRE
BpCBF3	1348	1353	STRE
BpCBF3	152	160	auxin-responsive
BpCBF3	1275	1281	Myb-binding site
BpCBF3	155	160	MeJA-responsive
BpCBF3	22	30	light responsive
BpCBF3	10	19	salicylic acid responsive
BpCBF3	20	28	light responsive
BpCBF3	1863	1872	light responsive
BpCBF3	731	740	light responsive
BpCBF3	127	135	zein metabolism
BpCBF3	562	568	light responsive
BpCBF3	1449	1455	light responsive
BpCBF3	1598	1604	light responsive
BpCBF3	1755	1766	light responsive
BpCBF3	1758	1764	light responsive
BpCBF3	1773	1779	light responsive
BpCBF3	697	705	ERE
BpCBF3	746	754	ERE
BpCBF3	1200	1208	ERE
BpCBF3	1443	1451	ERE
BpCBF3	1538	1546	ERE
BpCBF3	1598	1604	ABRE
BpCBF3	1773	1779	ABRE
BpCBF3	1598	1603	ABRE
BpCBF3	1756	1765	ABRE
BpCBF3	1758	1764	ABRE
BpCBF3	1759	1764	ABRE
BpCBF3	1773	1778	ABRE
BpCBF3	1086	1093	light responsive
BpCBF3	1092	1099	light responsive
BpCBF3	1772	1781	light responsive
BpCBF3	385	394	light responsive
BpCBF3	1758	1764	light responsive
BpCBF3	222	232.5	light responsive
BpCBF3	1933	1939	meristem expression
BpCBF3	1967	1973	meristem expression
BpCBF3	1042	1050	HD-Zip 1
BpCBF3	999	1005	ARE
BpCBF3	1955	1961	ARE
BpCBF3	1598	1604	ABRE
BpCBF3	1773	1779	ABRE
BpCBF3	155	160	MeJA-responsive
BpCBF3	1274	1281	GARE
BpCBF4	587	595	auxin-responsive
BpCBF4	1628	1635	light responsive
BpCBF4	1640	1647	light responsive
BpCBF4	1842	1852	light responsive
BpCBF4	103	110	GARE
BpCBF4	455	463	light responsive
BpCBF4	283	289	light responsive
BpCBF4	1289	1295	light responsive
BpCBF4	1165	1174	light responsive
BpCBF4	562	570	zein metabolism
BpCBF4	257	262	MeJA-responsive
BpCBF4	323	328	MeJA-responsive
BpCBF4	590	595	MeJA-responsive
BpCBF4	819	828	defense and stress responsive
BpCBF4	729	734	STRE
BpCBF4	1347	1352	STRE
BpCBF4	252	257	ABRE
BpCBF4	325	330	ABRE
BpCBF4	387	392	ABRE
BpCBF4	1749	1758	ABRE
BpCBF4	1751	1757	ABRE
BpCBF4	1752	1757	ABRE
BpCBF4	1766	1771	ABRE
BpCBF4	1	9	ERE
BpCBF4	1131	1139	ERE
BpCBF4	1180	1188	ERE
BpCBF4	1454	1462	ERE
BpCBF4	449	458	light responsive
BpCBF4	1766	1772	ABRE
BpCBF4	1766	1772	ABRE
BpCBF4	656	666.5	Myb-binding site
BpCBF4	122	128	ARE
BpCBF4	1910	1916	ARE
BpCBF4	1765	1774	light responsive
BpCBF4	996	1002	light responsive
BpCBF4	1460	1466	light responsive
BpCBF4	1500	1506	light responsive
BpCBF4	1951	1957	light responsive
BpCBF4	308	317	salicylic acid responsive
BpCBF4	445	454	salicylic acid responsive
BpCBF4	252	258	light responsive
BpCBF4	324	330	light responsive
BpCBF4	336	345	light responsive
BpCBF4	386	392	light responsive
BpCBF4	1748	1759	light responsive
BpCBF4	1751	1757	light responsive
BpCBF4	1766	1772	light responsive
BpCBF4	1751	1757	light responsive
BpCBF4	257	262	light responsive
BpCBF4	323	328	light responsive
BpCBF4	590	595	MeJA-responsive
BpCBF4	457	465	light responsive
BpCBF4	336	342	meristem expression
BpCBF4	1888	1894	meristem expression
BpCBF4	1922	1928	meristem expression
BpCBF5	482	488	light responsive
BpCBF5	1137	1143	light responsive
BpCBF5	1144	1150	light responsive
BpCBF5	1580	1586	light responsive
BpCBF5	1587	1593	light responsive
BpCBF5	479	490	light responsive
BpCBF5	481	490	light responsive
BpCBF5	482	488	light responsive
BpCBF5	1134	1146	light responsive
BpCBF5	1135	1144	light responsive
BpCBF5	1137	1143	light responsive
BpCBF5	1577	1589	light responsive
BpCBF5	1578	1587	light responsive
BpCBF5	1580	1586	light responsive
BpCBF5	1792	1798	light responsive
BpCBF5	1809	1817	light responsive
BpCBF5	1810	1816	light responsive
BpCBF5	129	136	Myb-binding site
BpCBF5	132	138	light responsive
BpCBF5	682	688	meristem expression
BpCBF5	1441	1447	meristem expression
BpCBF5	917	923	Myb-binding site
BpCBF5	1355	1361	Myb-binding site
BpCBF5	1810	1816	ABRE
BpCBF5	1155	1161	ARE
BpCBF5	821	826	MeJA-responsive
BpCBF5	852	857	MeJA-responsive
BpCBF5	967	972	MeJA-responsive
BpCBF5	1259	1264	MeJA-responsive
BpCBF5	1290	1295	MeJA-responsive
BpCBF5	1405	1410	MeJA-responsive
BpCBF5	480	489	ABRE
BpCBF5	482	488	ABRE
BpCBF5	483	488	ABRE
BpCBF5	1135	1144	ABRE
BpCBF5	1137	1143	ABRE
BpCBF5	1138	1143	ABRE
BpCBF5	1144	1149	ABRE
BpCBF5	1578	1587	ABRE
BpCBF5	1580	1586	ABRE
BpCBF5	1581	1586	ABRE
BpCBF5	1587	1592	ABRE
BpCBF5	1810	1815	ABRE
BpCBF5	1957	1966	zein metabolism
BpCBF5	941	947	low-temperature responsive
BpCBF5	1379	1385	low-temperature responsive
BpCBF5	1810	1816	ABRE
BpCBF5	690	696	DRE core
BpCBF5	39	44	STRE
BpCBF5	585	590	STRE
BpCBF5	605	610	STRE
BpCBF5	731	736	STRE
BpCBF5	751	756	STRE
BpCBF5	781	786	STRE
BpCBF5	796	801	STRE
BpCBF5	877	882	STRE
BpCBF5	892	897	STRE
BpCBF5	1031	1036	STRE
BpCBF5	1219	1224	STRE
BpCBF5	1234	1239	STRE
BpCBF5	1315	1320	STRE
BpCBF5	1330	1335	STRE
BpCBF5	1452	1457	STRE
BpCBF5	1470	1475	STRE
BpCBF5	821	826	MeJA-responsive
BpCBF5	852	857	MeJA-responsive
BpCBF5	967	972	MeJA-responsive
BpCBF5	1259	1264	MeJA-responsive
BpCBF5	1290	1295	MeJA-responsive
BpCBF5	1405	1410	MeJA-responsive
BpCBF5	25	34	circadian control
BpCBF5	29	38	circadian control
BpCBF5	246	254	ERE
BpCBF6	52	57	MeJA-responsive
BpCBF6	252	257	MeJA-responsive
BpCBF6	1274	1283	light responsive
BpCBF6	1871	1880	light responsive
BpCBF6	981	990	light responsive
BpCBF6	1781	1790	light responsive
BpCBF6	1767	1773	light responsive
BpCBF6	1935	1941	meristem expression
BpCBF6	1967	1973	meristem expression
BpCBF6	1339	1345	Myb-binding site
BpCBF6	635	642	light responsive
BpCBF6	1276	1285	light responsive
BpCBF6	1887	1897	light responsive
BpCBF6	52	57	MeJA-responsive
BpCBF6	252	257	MeJA-responsive
BpCBF6	1338	1345	GARE
BpCBF6	254	259	ABRE
BpCBF6	1765	1774	ABRE
BpCBF6	1767	1773	ABRE
BpCBF6	1768	1773	ABRE
BpCBF6	1782	1787	ABRE
BpCBF6	250	259	zein metabolism
BpCBF6	82	88	low-temperature responsive
BpCBF6	268	274	DRE core
BpCBF6	1782	1788	ABRE
BpCBF6	311	317	Myb-binding site
BpCBF6	795	801	Myb-binding site
BpCBF6	1339	1345	Myb-binding site
BpCBF6	253	259	light responsive
BpCBF6	1764	1775	light responsive
BpCBF6	1767	1773	light responsive
BpCBF6	1782	1788	light responsive
BpCBF6	1601	1607	Myb-binding site
BpCBF6	194	199	STRE
BpCBF6	494	499	STRE
BpCBF6	531	536	STRE
BpCBF6	832	837	STRE
BpCBF6	1397	1402	STRE
BpCBF6	1278	1284	light responsive
BpCBF7	847	853	Myb-binding site
BpCBF7	443	451	auxin-responsive
BpCBF7	1887	1897	light responsive
BpCBF7	1782	1788	ABRE
BpCBF7	96	101	MeJA-responsive
BpCBF7	165	170	MeJA-responsive
BpCBF7	446	451	MeJA-responsive
BpCBF7	673	682	defense and stress responsive
BpCBF7	983	991	ERE
BpCBF7	1032	1040	ERE
BpCBF7	1302	1310	ERE
BpCBF7	89	94	STRE
BpCBF7	583	588	STRE
BpCBF7	1198	1203	STRE
BpCBF7	848	855	light responsive
BpCBF7	1782	1788	ABRE
BpCBF7	287	296	salicylic acid responsive
BpCBF7	1009	1018	salicylic acid responsive
BpCBF7	523	529	light responsive
BpCBF7	1096	1102	light responsive
BpCBF7	1308	1314	light responsive
BpCBF7	1348	1354	light responsive
BpCBF7	291	300	light responsive
BpCBF7	1473	1482	light responsive
BpCBF7	94	100	light responsive
BpCBF7	166	172	light responsive
BpCBF7	178	187	light responsive
BpCBF7	228	234	light responsive
BpCBF7	1764	1775	light responsive
BpCBF7	1767	1773	light responsive
BpCBF7	1782	1788	light responsive
BpCBF7	1781	1790	light responsive
BpCBF7	125	131	light responsive
BpCBF7	1017	1026	light responsive
BpCBF7	626	632	Myb-binding site
BpCBF7	96	101	MeJA-responsive
BpCBF7	165	170	MeJA-responsive
BpCBF7	446	451	MeJA-responsive
BpCBF7	93	101	zein metabolism
BpCBF7	418	426	zein metabolism
BpCBF7	178	184	meristem expression
BpCBF7	1455	1461	meristem expression
BpCBF7	1935	1941	meristem expression
BpCBF7	1967	1973	meristem expression
BpCBF7	1955	1961	ARE
BpCBF7	94	99	ABRE
BpCBF7	167	172	ABRE
BpCBF7	229	234	ABRE
BpCBF7	894	899	ABRE
BpCBF7	1765	1774	ABRE
BpCBF7	1767	1773	ABRE
BpCBF7	1768	1773	ABRE
BpCBF7	1782	1787	ABRE
BpCBF7	1668	1675	light responsive
BpCBF7	893	899	light responsive
BpCBF7	1767	1773	light responsive
BpCBF8	909	914	MeJA-responsive
BpCBF8	102	108	light responsive
BpCBF8	1428	1434	light responsive
BpCBF8	1467	1473	light responsive
BpCBF8	964	970	light responsive
BpCBF8	1068	1077	light responsive
BpCBF8	1070	1076	light responsive
BpCBF8	1588	1596	light responsive
BpCBF8	1589	1595	light responsive
BpCBF8	1742	1753	light responsive
BpCBF8	1745	1751	light responsive
BpCBF8	1760	1766	light responsive
BpCBF8	824	833	salicylic acid responsive
BpCBF8	1174	1183	salicylic acid responsive
BpCBF8	964	970	light responsive
BpCBF8	1070	1076	light responsive
BpCBF8	1745	1751	light responsive
BpCBF8	877	883	Myb-binding site
BpCBF8	980	986	Myb-binding site
BpCBF8	1950	1956	Myb-binding site
BpCBF8	1866	1876	light responsive
BpCBF8	1962	1968	meristem expression
BpCBF8	1589	1595	ABRE
BpCBF8	1760	1766	ABRE
BpCBF8	964	970	ABRE
BpCBF8	965	970	ABRE
BpCBF8	1070	1076	ABRE
BpCBF8	1071	1076	ABRE
BpCBF8	1589	1594	ABRE
BpCBF8	1743	1752	ABRE
BpCBF8	1745	1751	ABRE
BpCBF8	1746	1751	ABRE
BpCBF8	1760	1765	ABRE
BpCBF8	1069	1077	ABRE
BpCBF8	114	124	light responsive
BpCBF8	930	935	STRE
BpCBF8	937	942	STRE
BpCBF8	1038	1043	STRE
BpCBF8	1148	1156	ERE
BpCBF8	1517	1525	ERE
BpCBF8	980	986	Myb-binding site
BpCBF8	1589	1595	ABRE
BpCBF8	1760	1766	ABRE
BpCBF8	909	914	MeJA-responsive
BpCBF9	30	36	ABRE
BpCBF9	1418	1424	ABRE
BpCBF9	1781	1787	ABRE
BpCBF9	219	225	ARE
BpCBF9	1955	1961	ARE
BpCBF9	1885	1895	light responsive
BpCBF9	1766	1772	light responsive
BpCBF9	30	36	light responsive
BpCBF9	350	356	light responsive
BpCBF9	422	428	light responsive
BpCBF9	434	443	light responsive
BpCBF9	1418	1424	light responsive
BpCBF9	1763	1774	light responsive
BpCBF9	1766	1772	light responsive
BpCBF9	1781	1787	light responsive
BpCBF9	345	350	STRE
BpCBF9	1152	1157	STRE
BpCBF9	30	36	ABRE
BpCBF9	1418	1424	ABRE
BpCBF9	1781	1787	ABRE
BpCBF9	386	396	light responsive
BpCBF9	548	557	light responsive
BpCBF9	352	357	MeJA-responsive
BpCBF9	421	426	MeJA-responsive
BpCBF9	544	553	salicylic acid responsive
BpCBF9	965	974	salicylic acid responsive
BpCBF9	1465	1475	salicylic acid responsive
BpCBF9	1479	1488	salicylic acid responsive
BpCBF9	1780	1789	light responsive
BpCBF9	381	387	light responsive
BpCBF9	1492	1498	light responsive
BpCBF9	434	440	meristem expression
BpCBF9	1933	1939	meristem expression
BpCBF9	1967	1973	meristem expression
BpCBF9	939	947	ERE
BpCBF9	988	996	ERE
BpCBF9	30	35	ABRE
BpCBF9	350	355	ABRE
BpCBF9	423	428	ABRE
BpCBF9	1418	1423	ABRE
BpCBF9	1764	1773	ABRE
BpCBF9	1766	1772	ABRE
BpCBF9	1767	1772	ABRE
BpCBF9	1781	1786	ABRE
BpCBF9	352	357	MeJA-responsive
BpCBF9	421	426	MeJA-responsive
BpCBF9	387	396	light responsive
BpCBF9	388	397	light responsive
BpCBF9	554	562	light responsive
BpCBF9	1869	1878	light responsive
BpCBF9	349	357	zein metabolism
BpCBF9	661	669	zein metabolism
BpCBF10	29	35	ABRE
BpCBF10	1416	1422	ABRE
BpCBF10	1781	1787	ABRE
BpCBF10	351	356	MeJA-responsive
BpCBF10	420	425	MeJA-responsive
BpCBF10	348	356	zein metabolism
BpCBF10	660	668	zein metabolism
BpCBF10	218	224	ARE
BpCBF10	1955	1961	ARE
BpCBF10	937	945	ERE
BpCBF10	986	994	ERE
BpCBF10	29	35	light responsive
BpCBF10	349	355	light responsive
BpCBF10	421	427	light responsive
BpCBF10	433	442	light responsive
BpCBF10	1416	1422	light responsive
BpCBF10	1763	1774	light responsive
BpCBF10	1781	1787	light responsive
BpCBF10	29	34	ABRE
BpCBF10	349	354	ABRE
BpCBF10	422	427	ABRE
BpCBF10	1416	1421	ABRE
BpCBF10	1764	1773	ABRE
BpCBF10	1766	1772	ABRE
BpCBF10	1767	1772	ABRE
BpCBF10	1781	1786	ABRE
BpCBF10	29	35	ABRE
BpCBF10	1416	1422	ABRE
BpCBF10	1781	1787	ABRE
BpCBF10	1665	1672	ABRE
BpCBF10	433	439	meristem expression
BpCBF10	1933	1939	meristem expression
BpCBF10	1967	1973	meristem expression
BpCBF10	344	349	STRE
BpCBF10	1150	1155	STRE
BpCBF10	543	552	salicylic acid responsive
BpCBF10	963	972	salicylic acid responsive
BpCBF10	1463	1473	salicylic acid responsive
BpCBF10	1477	1486	salicylic acid responsive
BpCBF10	351	356	MeJA-responsive
BpCBF10	420	425	MeJA-responsive
BpCBF10	380	386	light responsive
BpCBF10	1490	1496	light responsive
BpCBF10	385	395	light responsive
BpCBF10	547	556	light responsive
BpCBF11	35	41	light responsive
BpCBF11	355	361	light responsive
BpCBF11	427	433	light responsive
BpCBF11	439	448	light responsive
BpCBF11	1421	1427	light responsive
BpCBF11	1763	1774	light responsive
BpCBF11	1766	1772	light responsive
BpCBF11	1781	1787	light responsive
BpCBF11	942	950	ERE
BpCBF11	991	999	ERE
BpCBF11	224	230	ARE
BpCBF11	1955	1961	ARE
BpCBF11	350	355	STRE
BpCBF11	1155	1160	STRE
BpCBF11	439	445	meristem expression
BpCBF11	1933	1939	meristem expression
BpCBF11	1967	1973	meristem expression
BpCBF11	35	41	ABRE
BpCBF11	1421	1427	ABRE
BpCBF11	1781	1787	ABRE
BpCBF11	35	41	ABRE
BpCBF11	1421	1427	ABRE
BpCBF11	1781	1787	ABRE
BpCBF11	354	362	zein metabolism
BpCBF11	666	674	zein metabolism
BpCBF11	357	362	MeJA-responsive
BpCBF11	426	431	MeJA-responsive
BpCBF11	35	40	ABRE
BpCBF11	355	360	ABRE
BpCBF11	428	433	ABRE
BpCBF11	1421	1426	ABRE
BpCBF11	1764	1773	ABRE
BpCBF11	1766	1772	ABRE
BpCBF11	1767	1772	ABRE
BpCBF11	1781	1786	ABRE
BpCBF11	386	392	light responsive
BpCBF11	1495	1501	light responsive
BpCBF11	1885	1895	light responsive
BpCBF11	357	362	MeJA-responsive
BpCBF11	426	431	MeJA-responsive
BpCBF11	549	558	salicylic acid responsive
BpCBF11	968	977	salicylic acid responsive
BpCBF11	1468	1478	salicylic acid responsive
BpCBF11	1482	1491	salicylic acid responsive
BpCBF11	1766	1772	light responsive
BpCBF12	996	1003	GARE
BpCBF12	1028	1034	Myb-binding site
BpCBF12	1992	1998	Myb-binding site
BpCBF12	236	242	light responsive
BpCBF12	1012	1018	light responsive
BpCBF12	1118	1124	light responsive
BpCBF12	1757	1763	light responsive
BpCBF12	1196	1204	ERE
BpCBF12	1542	1550	ERE
BpCBF12	917	923	Myb-binding site
BpCBF12	1028	1034	Myb-binding site
BpCBF12	1992	1998	Myb-binding site
BpCBF12	971	977	light responsive
BpCBF12	210	216	meristem expression
BpCBF12	1962	1968	meristem expression
BpCBF12	1117	1125	ABRE
BpCBF12	518	524	ARE
BpCBF12	1536	1542	ARE
BpCBF12	1867	1877	light responsive
BpCBF12	1602	1608	ABRE
BpCBF12	1772	1778	ABRE
BpCBF12	299	305	low-temperature responsive
BpCBF12	795	806	Myb-binding site
BpCBF12	858	867	salicylic acid responsive
BpCBF12	1222	1231	salicylic acid responsive
BpCBF12	236	242	ABRE
BpCBF12	1012	1018	ABRE
BpCBF12	1119	1124	ABRE
BpCBF12	1602	1607	ABRE
BpCBF12	1755	1764	ABRE
BpCBF12	1757	1763	ABRE
BpCBF12	1772	1777	ABRE
BpCBF12	1602	1608	ABRE
BpCBF12	997	1003	Myb-binding site
BpCBF12	236	242	light responsive
BpCBF12	1012	1018	light responsive
BpCBF12	1116	1125	light responsive
BpCBF12	1602	1608	light responsive
BpCBF12	1754	1765	light responsive
BpCBF12	1772	1778	light responsive
BpCBF12	978	983	STRE
BpCBF13	1571	1580	defense and stress responsive
BpCBF13	1958	1967	defense and stress responsive
BpCBF13	521	528	Myb-binding site
BpCBF13	1626	1632	light response
BpCBF13	1842	1851	light response
BpCBF13	563	569	light response
BpCBF13	1626	1632	light response
BpCBF13	1893	1899	light response
BpCBF13	598	604	WRE3
BpCBF13	816	822	WRE3
BpCBF13	1689	1695	WRE3
BpCBF13	1693	1700	auxin-responsive
BpCBF13	278	286	ERE
BpCBF13	1389	1397	ERE
BpCBF13	204	210	DRE core
BpCBF13	113	118	STRE
BpCBF13	1893	1899	ABRE
BpCBF13	1626	1632	ABRE
BpCBF13	1845	1851	ABRE
BpCBF14	194	199	ABRE
BpCBF14	1773	1778	ABRE
BpCBF14	1798	1803	ABRE
BpCBF14	1803	1808	ABRE
BpCBF14	1923	1928	ABRE
BpCBF14	193	199	light responsive
BpCBF14	212	218	light responsive
BpCBF14	1798	1804	light responsive
BpCBF14	1803	1809	light responsive
BpCBF14	1923	1929	light responsive
BpCBF14	221	228	Myb-binding site
BpCBF14	1001	1007	Myb-binding site
BpCBF14	376	383	light responsive
BpCBF14	840	845	MeJA-responsive
BpCBF14	1800	1805	MeJA-responsive
BpCBF14	1805	1810	MeJA-responsive
BpCBF14	1925	1930	MeJA-responsive
BpCBF14	734	740	light responsive
BpCBF14	777	786	salicylic acid responsive
BpCBF14	1802	1811	zein metabolism
BpCBF14	592	598	Myb-binding site
BpCBF14	1647	1653	Myb-binding site
BpCBF14	1635	1641	meristem expression
BpCBF14	193	199	light responsive
BpCBF14	1772	1778	light responsive
BpCBF14	32	40	ERE
BpCBF14	567	575	ERE
BpCBF14	1238	1246	ERE
BpCBF14	592	598	Myb-binding site
BpCBF14	784	790	Myb-binding site
BpCBF14	1647	1653	Myb-binding site
BpCBF14	1513	1524	light responsive
BpCBF14	1984	1991	endosperm expression
BpCBF14	840	845	Myb-binding site
BpCBF14	1800	1805	Myb-binding site
BpCBF14	1805	1810	Myb-binding site
BpCBF14	1925	1930	Myb-binding site
BpCBF14	755	762	light responsive
BpCBF14	785	792	light responsive
BpCBF14	801	807	light responsive
BpCBF14	864	870	ARE
BpCBF14	778	789	Myb-binding site
BpCBF15	619	624	ABRE
BpCBF15	889	895	ABRE
BpCBF15	890	895	ABRE
BpCBF15	1706	1711	ABRE
BpCBF15	1724	1729	ABRE
BpCBF15	1795	1800	ABRE
BpCBF15	1848	1857	ABRE
BpCBF15	358	364	Myb-binding site
BpCBF15	43	57	light responsive
BpCBF15	452	460	light responsive
BpCBF15	977	983	Myb-binding site
BpCBF15	1066	1072	Myb-binding site
BpCBF15	362	370	ERE
BpCBF15	977	983	Myb-binding site
BpCBF15	1340	1345	STRE
BpCBF15	619	625	light responsive
BpCBF15	828	834	light responsive
BpCBF15	889	895	light responsive
BpCBF15	1706	1712	light responsive
BpCBF15	1724	1730	light responsive
BpCBF15	1794	1800	light responsive
BpCBF15	889	895	light responsive
BpCBF15	983	992	zein metabolism
BpCBF15	200	205	MeJA-responsive
BpCBF15	1178	1183	MeJA-responsive
BpCBF15	1700	1705	MeJA-responsive
BpCBF15	1708	1713	MeJA-responsive
BpCBF15	1793	1798	MeJA-responsive
BpCBF15	1869	1874	MeJA-responsive
BpCBF15	1013	1019	low-temperature responsive
BpCBF15	989	995	Myb-binding site
BpCBF15	197	205	auxin-responsive
BpCBF15	1332	1338	light responsive
BpCBF15	1764	1771	light responsive
BpCBF16	101	109	ERE
BpCBF16	103	111	ERE
BpCBF16	152	160	ERE
BpCBF16	172	180	ERE
BpCBF16	1252	1260	ERE
BpCBF16	38	44	meristem expression
BpCBF16	123	129	light responsive
BpCBF16	459	465	light responsive
BpCBF16	468	474	light responsive
BpCBF16	650	656	light responsive
BpCBF16	1766	1772	light responsive
BpCBF16	1931	1937	light responsive
BpCBF16	918	924	Myb-binding site
BpCBF16	555	561	ARE
BpCBF16	1154	1160	ARE
BpCBF16	1180	1186	ARE
BpCBF16	908	913	MeJA-responsive
BpCBF16	937	942	MeJA-responsive
BpCBF16	1130	1135	MeJA-responsive
BpCBF16	1800	1805	MeJA-responsive
BpCBF16	918	924	Myb-binding site
BpCBF16	49	58	salicylic acid responsive
BpCBF16	908	913	MeJA-responsive
BpCBF16	937	942	MeJA-responsive
BpCBF16	1130	1135	MeJA-responsive
BpCBF16	1800	1805	MeJA-responsive
BpCBF16	1002	1008	light responsive
BpCBF16	905	914	zein metabolism
BpCBF16	1642	1651	defense and stress responsive
BpCBF16	860	866	Myb-binding site
BpCBF16	1575	1582	light responsive
BpCBF16	860	866	Myb-binding site
BpCBF16	459	465	light responsive
BpCBF16	468	474	light responsive
BpCBF16	650	656	light responsive
BpCBF16	906	912	light responsive
BpCBF16	1764	1772	light responsive
BpCBF16	1798	1804	light responsive
BpCBF16	1931	1937	light responsive
BpCBF16	30	35	STRE
BpCBF16	771	778	endosperm expression
BpCBF16	1984	1991	endosperm expression
BpCBF16	124	129	ABRE
BpCBF16	459	465	ABRE
BpCBF16	468	474	ABRE
BpCBF16	650	656	ABRE
BpCBF16	906	911	ABRE
BpCBF16	1767	1772	ABRE
BpCBF16	1798	1803	ABRE
BpCBF16	1929	1938	ABRE
BpCBF16	1932	1937	ABRE
BpCBF17	890	896	light responsive
BpCBF17	1510	1516	light responsive
BpCBF17	1703	1709	light responsive
BpCBF17	1755	1761	light responsive
BpCBF17	1825	1831	light responsive
BpCBF17	986	992	Myb-binding site
BpCBF17	1234	1245	Myb-binding site
BpCBF17	889	897	ABRE
BpCBF17	1937	1943	DRE core
BpCBF17	974	980	ABRE
BpCBF17	778	784	ABRE
BpCBF17	986	992	ABRE
BpCBF17	1960	1966	ABRE
BpCBF17	1234	1239	MeJA-responsive
BpCBF17	1731	1736	MeJA-responsive
BpCBF17	1739	1744	MeJA-responsive
BpCBF17	1878	1883	MeJA-responsive
BpCBF17	747	753	auxin-responsive
BpCBF17	21	27	ARE
BpCBF17	974	980	Myb-binding site
BpCBF17	980	989	zein metabolism
BpCBF17	832	837	ABRE
BpCBF17	890	896	ABRE
BpCBF17	1510	1515	ABRE
BpCBF17	1704	1709	ABRE
BpCBF17	1737	1742	ABRE
BpCBF17	1755	1760	ABRE
BpCBF17	1826	1831	ABRE
BpCBF17	832	838	light responsive
BpCBF17	888	897	light responsive
BpCBF17	890	896	light responsive
BpCBF17	1005	1011	light responsive
BpCBF17	1701	1709	light responsive
BpCBF17	1737	1743	light responsive
BpCBF17	1825	1831	light responsive
BpCBF17	1062	1068	Myb-binding site
BpCBF17	113	120	DRE core
BpCBF17	168	175	DRE core
BpCBF17	300	307	DRE core
BpCBF17	1010	1016	low-temperature responsive
BpCBF17	1372	1378	light responsive
BpCBF17	1234	1239	MeJA-responsive
BpCBF17	1731	1736	MeJA-responsive
BpCBF17	1739	1744	MeJA-responsive
BpCBF17	1878	1883	MeJA-responsive
BpCBF18	1646	1651	ABRE
BpCBF18	1812	1817	ABRE
BpCBF18	1864	1873	ABRE
BpCBF18	539	544	MeJA-responsive
BpCBF18	815	820	MeJA-responsive
BpCBF18	1808	1813	MeJA-responsive
BpCBF18	52	58	light responsive
BpCBF18	162	168	light responsive
BpCBF18	635	641	Myb-binding site
BpCBF18	1646	1652	ABRE
BpCBF18	17	23	low-temperature responsive
BpCBF18	82	88	low-temperature responsive
BpCBF18	104	110	low-temperature responsive
BpCBF18	148	154	low-temperature responsive
BpCBF18	171	177	low-temperature responsive
BpCBF18	237	243	low-temperature responsive
BpCBF18	303	309	low-temperature responsive
BpCBF18	336	342	low-temperature responsive
BpCBF18	358	364	low-temperature responsive
BpCBF18	380	386	low-temperature responsive
BpCBF18	402	408	low-temperature responsive
BpCBF18	611	617	low-temperature responsive
BpCBF18	1279	1285	low-temperature responsive
BpCBF18	559	565	ARE
BpCBF18	582	588	ARE
BpCBF18	629	635	ARE
BpCBF18	859	865	ARE
BpCBF18	1496	1502	ARE
BpCBF18	1760	1766	ARE
BpCBF18	1646	1652	ABRE
BpCBF18	539	544	MeJA-responsive
BpCBF18	815	820	MeJA-responsive
BpCBF18	1808	1813	MeJA-responsive
BpCBF18	1284	1291	auxin-responsive
BpCBF18	178	185	GARE
BpCBF18	995	1002	GARE
BpCBF18	635	641	Myb-binding site
BpCBF18	1875	1883	seed-specific regulation
BpCBF18	1879	1887	seed-specific regulation
BpCBF18	1121	1129	ERE
BpCBF18	1123	1131	ERE
BpCBF18	1821	1829	zein metabolism
BpCBF18	577	582	STRE
BpCBF18	1502	1507	STRE
BpCBF18	1510	1515	STRE
BpCBF18	1366	1372	Myb-binding site
BpCBF18	1957	1963	Myb-binding site
BpCBF18	1967	1973	Myb-binding site
BpCBF18	1973	1979	Myb-binding site
BpCBF19	942	948	Myb-binding site
BpCBF19	1977	1983	Myb-binding site
BpCBF19	99	105	Myb-binding site
BpCBF19	271	277	Myb-binding site
BpCBF19	954	960	Myb-binding site
BpCBF19	1329	1335	Myb-binding site
BpCBF19	1661	1666	Myb-binding site
BpCBF19	183	191	ERE
BpCBF19	1440	1448	ERE
BpCBF19	942	948	Myb-binding site
BpCBF19	1977	1983	Myb-binding site
BpCBF19	977	984	DRE core
BpCBF19	683	689	ABRE
BpCBF19	684	689	ABRE
BpCBF19	1576	1581	ABRE
BpCBF19	1594	1599	ABRE
BpCBF19	1668	1673	ABRE
BpCBF19	1782	1788	ABRE
BpCBF19	1783	1788	ABRE
BpCBF19	954	960	Myb-binding site
BpCBF19	271	277	Myb-binding site
BpCBF19	1329	1335	Myb-binding site
BpCBF19	1850	1857	auxin-responsive
BpCBF19	1330	1336	light responsive
BpCBF19	683	689	light responsive
BpCBF19	1782	1788	light responsive
BpCBF19	682	690	light responsive
BpCBF19	683	689	light responsive
BpCBF19	1576	1582	light responsive
BpCBF19	1591	1600	light responsive
BpCBF19	1594	1600	light responsive
BpCBF19	1668	1674	light responsive
BpCBF19	1782	1788	light responsive
BpCBF19	1594	1600	ABRE
BpCBF19	1668	1674	ABRE
BpCBF19	948	957	zein metabolism
BpCBF19	1792	1800	zein metabolism
BpCBF19	1503	1508	MeJA-responsive
BpCBF19	1578	1583	MeJA-responsive
BpCBF19	1779	1784	MeJA-responsive
BpCBF19	1503	1508	MeJA-responsive
BpCBF19	1578	1583	MeJA-responsive
BpCBF19	1779	1784	MeJA-responsive
BpCBF19	18	24	auxin-responsive
BpCBF19	1594	1600	ABRE
BpCBF19	1668	1674	ABRE
BpCBF19	264	274	salicylic acid responsive
BpCBF19	1845	1853	seed-specific regulation
BpCBF20	150	155	ABRE
BpCBF20	179	184	ABRE
BpCBF20	197	202	ABRE
BpCBF20	209	214	ABRE
BpCBF20	262	267	ABRE
BpCBF20	1643	1648	ABRE
BpCBF20	1801	1806	ABRE
BpCBF20	1453	1462	defense and stress responsive
BpCBF20	352	358	DRE core
BpCBF20	181	186	MeJA-responsive
BpCBF20	199	204	MeJA-responsive
BpCBF20	1135	1140	MeJA-responsive
BpCBF20	1645	1650	MeJA-responsive
BpCBF20	1797	1802	MeJA-responsive
BpCBF20	544	551	Myb-binding site
BpCBF20	789	796	Myb-binding site
BpCBF20	179	185	light responsive
BpCBF20	197	203	light responsive
BpCBF20	208	214	light responsive
BpCBF20	260	268	light responsive
BpCBF20	261	267	light responsive
BpCBF20	1643	1649	light responsive
BpCBF20	1800	1806	light responsive
BpCBF20	1234	1240	Myb-binding site
BpCBF20	149	155	light responsive
BpCBF20	208	214	light responsive
BpCBF20	261	267	light responsive
BpCBF20	1800	1806	light responsive
BpCBF20	1633	1644	endosperm-specific negative expression
BpCBF20	1188	1197	salicylic acid responsive
BpCBF20	441	447	Myb-binding site
BpCBF20	1234	1240	Myb-binding site
BpCBF20	181	186	MeJA-responsive
BpCBF20	199	204	MeJA-responsive
BpCBF20	1135	1140	MeJA-responsive
BpCBF20	1645	1650	MeJA-responsive
BpCBF20	1797	1802	MeJA-responsive
BpCBF20	441	447	Myb-binding site
BpCBF20	29	35	auxin-responsive
BpCBF20	35	41	auxin-responsive
BpCBF20	1017	1023	auxin-responsive
BpCBF20	359	367	zein metabolism
BpCBF20	547	553	light responsive

## Sheet: 6-2
Table S6-2. Number of cis-acting elements in the promoters of the 20 BpCBFs.
cis-acting elements	number
light responsive	280
ABRE	199
meristem expression	30
Myb-binding site	80
STRE	60
GARE	9
salicylic acid responsive	27
ARE	37
ERE	45
HD-Zip 1	3
defense and stress	9
MeJA-responsive	99
auxin-responsive	13
zein metabolism	20
low-temperature responsive	19
DRE core	9
circadian control	2
WRE3	3
endosperm expression	3
seed-specific regulation	3
endosperm-specific negative expression	1
