# Supplementary material for: Genome-Wide Identification and Expression Profiles of C-Repeat Binding Factor Transcription Factors in Betula platyphylla under Abiotic Stress
Source: Int J Mol Sci. 2023 Jun 24;24(13):10573. doi: 10.3390/ijms241310573 (PMC10342014; doi:10.3390/ijms241310573)
Supplement: Supplementary file 1 [file ijms-24-10573-s001.zip › Table S7 qRT-PCR data of the BpCBFs in different plant tissues.xlsx]

## Sheet: BpCBF1
Sample Name	Cт		ΔCt		ΔΔCt	2-ΔΔCt	SD	Average Expression Level
ABA 0h root	8.87	8.91667
ABA 0h root	8.96
ABA 0h root	8.92
ABA 0h root	23.88		14.9633	14.96	0.00333333	0.997692
ABA 0h root	23.94		15.0233		0.0633333	0.95705
ABA 0h root	23.81		14.8933		-0.0666667	1.04729	0.045196	1.00068
ABA 0h stem	9.19	9.27667
ABA 0h stem	9.27
ABA 0h stem	9.37
ABA 0h stem	22.28		13.0033		-1.95667	3.88164
ABA 0h stem	22.37		13.0933		-1.86667	3.64689
ABA 0h stem	22.41		13.1333		-1.82667	3.54717	0.17172	3.6919
ABA 0h leaf	10.11	10.1067
ABA 0h leaf	10.15
ABA 0h leaf	10.06
ABA 0h leaf	23.04		12.9333		-2.02667	4.07462
ABA 0h leaf	22.9		12.7933		-2.16667	4.48985
ABA 0h leaf	22.97		12.8633		-2.09667	4.2772	0.207633	4.28056

## Sheet: BpCBF2-3
Sample Name	Cт		ΔCt		ΔΔCt	2-ΔΔCt	SD	Average Expression Level
ABA 0h root	8.87	8.91667
ABA 0h root	8.96
ABA 0h root	8.92
ABA 0h root	22.21		13.2933	13.2467	0.0466667	0.968171
ABA 0h root	22.14		13.2233		-0.0233333	1.0163
ABA 0h root	22.14		13.2233		-0.0233333	1.0163	0.0277903	1.00026
ABA 0h stem	9.19	9.27667
ABA 0h stem	9.27
ABA 0h stem	9.37
ABA 0h stem	20.78		11.5033		-1.74333	3.34808
ABA 0h stem	20.82		11.5433		-1.70333	3.25653
ABA 0h stem	20.85		11.5733		-1.67333	3.18951	0.0796016	3.2647
ABA 0h leaf	10.11	10.1067
ABA 0h leaf	10.15
ABA 0h leaf	10.06
ABA 0h leaf	21.66		11.5533		-1.69333	3.23403
ABA 0h leaf	21.61		11.5033		-1.74333	3.34808
ABA 0h leaf	21.71		11.6033		-1.64333	3.12387	0.112111	3.23533

## Sheet: BpCBF4
Sample Name	Cт		ΔCt		ΔΔCt	2-ΔΔCt	SD	Average Expression Level
ABA 0h root	8.87	8.91667
ABA 0h root	8.96
ABA 0h root	8.92
ABA 0h root	21.78		12.8633	12.85	0.0133333	0.990801
ABA 0h root	21.75		12.8333		-0.0166667	1.01162
ABA 0h root	21.77		12.8533		0.00333333	0.997692	0.0106057	1.00004
ABA 0h stem	9.19	9.27667
ABA 0h stem	9.27
ABA 0h stem	9.37
ABA 0h stem	20.52		11.2433		-1.60667	3.04547
ABA 0h stem	20.48		11.2033		-1.64667	3.13109
ABA 0h stem	20.45		11.1733		-1.67667	3.19688	0.0759215	3.12448
ABA 0h leaf	10.11	10.1067
ABA 0h leaf	10.15
ABA 0h leaf	10.06
ABA 0h leaf	20.46		10.3533		-2.49667	5.6438
ABA 0h leaf	20.41		10.3033		-2.54667	5.84283
ABA 0h leaf	20.43		10.3233		-2.52667	5.76239	0.100122	5.74967

## Sheet: BpCBF5
Sample Name	Cт		ΔCt		ΔΔCt	2-ΔΔCt	SD	Average Expression Level
ABA 0h root	8.87	8.91667
ABA 0h root	8.96
ABA 0h root	8.92
ABA 0h root	33.19		24.2733	24.26	0.0133333	0.990801
ABA 0h root	33.18		24.2633		0.00333333	0.997692
ABA 0h root	33.16		24.2433		-0.0166667	1.01162	0.0106057	1.00004
ABA 0h stem	9.19	9.27667
ABA 0h stem	9.27
ABA 0h stem	9.37
ABA 0h stem	33.97		24.6933		0.433333	0.740549
ABA 0h stem	33.21		23.9333		-0.326667	1.25411
ABA 0h stem	33.58		24.3033		0.0433333	0.97041	0.257252	0.988357
ABA 0h leaf	10.11	10.1067
ABA 0h leaf	10.15
ABA 0h leaf	10.06
ABA 0h leaf	32.38		22.2733		-1.98667	3.9632
ABA 0h leaf	32.58		22.4733		-1.78667	3.45017
ABA 0h leaf	32.46		22.3533		-1.90667	3.74942	0.257701	3.72093

## Sheet: BpCBF6
Sample Name	Cт		ΔCt		ΔΔCt	2-ΔΔCt	SD	Average Expression Level
ABA 0h root	8.87	8.91667
ABA 0h root	8.96
ABA 0h root	8.92
ABA 0h root	24.53		15.6133	15.65	-0.0366667	1.02574
ABA 0h root	24.49		15.5733		-0.0766667	1.05458
ABA 0h root	24.68		15.7633		0.113333	0.92445	0.0683436	1.00159
ABA 0h stem	9.19	9.27667
ABA 0h stem	9.27
ABA 0h stem	9.37
ABA 0h stem	23.88		14.6033		-1.04667	2.06575
ABA 0h stem	23.99		14.7133		-0.936667	1.9141
ABA 0h stem	23.83		14.5533		-1.09667	2.1386	0.114532	2.03948
ABA 0h leaf	10.11	10.1067
ABA 0h leaf	10.15
ABA 0h leaf	10.06
ABA 0h leaf	25.31		15.2033		-0.446667	1.36289
ABA 0h leaf	25.38		15.2733		-0.376667	1.29834
ABA 0h leaf	25.41		15.3033		-0.346667	1.27162	0.0469227	1.31095

## Sheet: BpCBF7
Sample Name	Cт		ΔCt		ΔΔCt	2-ΔΔCt	SD	Average Expression Level
ABA 0h root	8.87	8.91667
ABA 0h root	8.96
ABA 0h root	8.92
ABA 0h root	24.83		15.9133	16.04	-0.126667	1.09177
ABA 0h root	25.02		16.1033		0.0633333	0.95705
ABA 0h root	25.02		16.1033		0.0633333	0.95705	0.0777794	1.00196
ABA 0h stem	9.19	9.27667
ABA 0h stem	9.27
ABA 0h stem	9.37
ABA 0h stem	24.24		14.9633		-1.07667	2.10916
ABA 0h stem	24.25		14.9733		-1.06667	2.09459
ABA 0h stem	24.14		14.8633		-1.17667	2.26054	0.091895	2.15476
ABA 0h leaf	10.11	10.1067
ABA 0h leaf	10.15
ABA 0h leaf	10.06
ABA 0h leaf	24.4		14.2933		-1.74667	3.35582
ABA 0h leaf	24.75		14.6433		-1.39667	2.63293
ABA 0h leaf	25.2		15.0933		-0.946667	1.92741	0.714222	2.63872

## Sheet: BpCBF8
Sample Name	Cт		ΔCt		ΔΔCt	2-ΔΔCt	SD	Average Expression Level
ABA 0h root	8.87	8.91667
ABA 0h root	8.96
ABA 0h root	8.92
ABA 0h root	27.61		18.6933	18.84	-0.146667	1.10701
ABA 0h root	27.88		18.9633		0.123333	0.918064
ABA 0h root	27.78		18.8633		0.0233333	0.983957	0.0959025	1.00301
ABA 0h stem	9.19	9.27667
ABA 0h stem	9.27
ABA 0h stem	9.37
ABA 0h stem	26.6		17.3233		-1.51667	2.86129
ABA 0h stem	26.47		17.1933		-1.64667	3.13109
ABA 0h stem	26.09		16.8133		-2.02667	4.07462	0.637079	3.35567
ABA 0h leaf	10.11	10.1067
ABA 0h leaf	10.15
ABA 0h leaf	10.06
ABA 0h leaf	25.89		15.7833		-3.05667	8.32048
ABA 0h leaf	26.06		15.9533		-2.88667	7.3956
ABA 0h leaf	26.15		16.0433		-2.79667	6.94833	0.699791	7.5548

## Sheet: BpCBF9-11
Sample Name	Cт		ΔCt		ΔΔCt	2-ΔΔCt	SD	Average Expression Level
ABA 0h root	8.87	8.91667
ABA 0h root	8.96
ABA 0h root	8.92
ABA 0h root	25.44		16.5233	16.63	-0.106667	1.07674
ABA 0h root	25.6		16.6833		0.0533333	0.963707
ABA 0h root	25.6		16.6833		0.0533333	0.963707	0.0652582	1.00138
ABA 0h stem	9.19	9.27667
ABA 0h stem	9.27
ABA 0h stem	9.37
ABA 0h stem	28.19		18.9133		2.28333	0.205423
ABA 0h stem	28.15		18.8733		2.24333	0.211198
ABA 0h stem	28.21		18.9333		2.30333	0.202594	0.00438499	0.206405
ABA 0h leaf	10.11	10.1067
ABA 0h leaf	10.15
ABA 0h leaf	10.06
ABA 0h leaf	29.2		19.0933		2.46333	0.181327
ABA 0h leaf	29.32		19.2133		2.58333	0.166855
ABA 0h leaf	28.89		18.7833		2.15333	0.224793	0.0301537	0.190992

## Sheet: BpCBF12
Sample Name	Cт		ΔCt		ΔΔCt	2-ΔΔCt	SD	Average Expression Level
ABA 0h root	8.87	8.91667
ABA 0h root	8.96
ABA 0h root	8.92
ABA 0h root	21.74		12.8233	13.0033	-0.18	1.13288
ABA 0h root	22.12		13.2033		0.2	0.870551
ABA 0h root	21.9		12.9833		-0.02	1.01396	0.131357	1.0058
ABA 0h stem	9.19	9.27667
ABA 0h stem	9.27
ABA 0h stem	9.37
ABA 0h stem	20.68		11.4033		-1.6	3.03143
ABA 0h stem	20.62		11.3433		-1.66	3.16017
ABA 0h stem	20.65		11.3733		-1.63	3.09513	0.0643672	3.09558
ABA 0h leaf	10.11	10.1067
ABA 0h leaf	10.15
ABA 0h leaf	10.06
ABA 0h leaf	21.02		10.9133		-2.09	4.25748
ABA 0h leaf	20.76		10.6533		-2.35	5.09824
ABA 0h leaf	20.82		10.7133		-2.29	4.89056	0.43795	4.74876

## Sheet: BpCBF13
Sample Name	Cт		ΔCt		ΔΔCt	2-ΔΔCt	SD	Average Expression Level
ABA 0h root	8.87	8.91667
ABA 0h root	8.96
ABA 0h root	8.92
ABA 0h root	39.76		30.8433	30.5467	0.296667	0.814131
ABA 0h root	39.46		30.5433		-0.00333333	1.00231
ABA 0h root	39.17		30.2533		-0.293333	1.22547	0.205916	1.01397
ABA 0h stem	9.19	9.27667
ABA 0h stem	9.27
ABA 0h stem	9.37
ABA 0h stem	30.37		21.0933		-9.45333	701.03
ABA 0h stem	30.05		20.7733		-9.77333	875.118
ABA 0h stem	30.26		20.9833		-9.56333	756.572	88.9235	777.573
ABA 0h leaf	10.11	10.1067
ABA 0h leaf	10.15
ABA 0h leaf	10.06
ABA 0h leaf	29.93		19.8233		-10.7233	1690.62
ABA 0h leaf	29.25		19.1433		-11.4033	2708.6
ABA 0h leaf	29.51		19.4033		-11.1433	2261.92	510.263	2220.38

[truncated: 7 more sheets: BpCBF14, BpCBF15, BpCBF16, BpCBF17, BpCBF18, BpCBF19, BpCBF20]
