# Supplementary material for: Genome-Wide Identification and Expression Profiles of C-Repeat Binding Factor Transcription Factors in Betula platyphylla under Abiotic Stress
Source: Int J Mol Sci. 2023 Jun 24;24(13):10573. doi: 10.3390/ijms241310573 (PMC10342014; doi:10.3390/ijms241310573)
Supplement: Supplementary file 1 [file ijms-24-10573-s001.zip › Table S8 Relative expression levels (log2 value) of BpCBFs in different plant tissues under ABA treatment.xlsx]

## Sheet: ABA, root
	-ΔΔCt	-ΔΔCt-median value
CBF1 ABA 0h root	0	5.2
CBF2-3 ABA 0h root	1.71333	6.91333
CBF4 ABA 0h root	2.11	7.31
CBF5 ABA 0h root	-9.3	-4.1
CBF6 ABA 0h root	-0.69	4.51
CBF7 ABA 0h root	-1.08	4.12
CBF8 ABA 0h root	-3.88	1.32
CBF9-11 ABA 0h root	-1.67	3.53
CBF12 ABA 0h root	1.95667	7.15667
CBF13 ABA 0h root	-15.5867	-10.3867
CBF14 ABA 0h root	-3.61	1.59
CBF15 ABA 0h root	-1.20333	3.99667
CBF16 ABA 0h root	-5.30333	-0.103333
CBF17 ABA 0h root	-1.81667	3.38333
CBF18 ABA 0h root	-2.85667	2.34333
CBF19 ABA 0h root	-4.31	0.89
CBF20 ABA 0h root	-1.32333	3.87667
CBF1 ABA 3h root	-2.84333	2.35667
CBF2-3 ABA 3h root	-0.74	4.46
CBF4 ABA 3h root	0.0166667	5.21667
CBF5 ABA 3h root	-8.98333	-3.78333
CBF6 ABA 3h root	-2.87	2.33
CBF7 ABA 3h root	-2.93667	2.26333
CBF8 ABA 3h root	-6.34667	-1.14667
CBF9-11 ABA 3h root	-1.97	3.23
CBF12 ABA 3h root	-0.276667	4.92333
CBF13 ABA 3h root	-10.9	-5.7
CBF14 ABA 3h root	-5.84	-0.64
CBF15 ABA 3h root	-1.53667	3.66333
CBF16 ABA 3h root	-7.18333	-1.98333
CBF17 ABA 3h root	-1.84	3.36
CBF18 ABA 3h root	-4.42333	0.776667
CBF19 ABA 3h root	-7.34333	-2.14333
CBF20 ABA 3h root	-2.18667	3.01333
CBF1 ABA 6h root	-3.32	1.88
CBF2-3 ABA 6h root	-1.81	3.39
CBF4 ABA 6h root	-1.52333	3.67667
CBF5 ABA 6h root	-8.73333	-3.53333
CBF6 ABA 6h root	-4.62	0.58
CBF7 ABA 6h root	-4.67	0.53
CBF8 ABA 6h root	-7.66333	-2.46333
CBF9-11 ABA 6h root	-0.753333	4.44667
CBF12 ABA 6h root	-1.64333	3.55667
CBF13 ABA 6h root	-12.41	-7.21
CBF14 ABA 6h root	-6.39667	-1.19667
CBF15 ABA 6h root	-3.19333	2.00667
CBF16 ABA 6h root	-9.31667	-4.11667
CBF17 ABA 6h root	-3.41333	1.78667
CBF18 ABA 6h root	-5.42	-0.22
CBF19 ABA 6h root	-10.5533	-5.35333
CBF20 ABA 6h root	-4.70667	0.493333
CBF1 ABA 12h root	-5.48333	-0.283333
CBF2-3 ABA 12h root	-3.41667	1.78333
CBF4 ABA 12h root	-3.80333	1.39667
CBF5 ABA 12h root	-11.5567	-6.35667
CBF6 ABA 12h root	-7.56667	-2.36667
CBF7 ABA 12h root	-6.04333	-0.843333
CBF8 ABA 12h root	-7.98667	-2.78667
CBF9-11 ABA 12h root	-0.74	4.46
CBF12 ABA 12h root	-3.09333	2.10667
CBF13 ABA 12h root	-12.65	-7.45
CBF14 ABA 12h root	-6	-0.8
CBF15 ABA 12h root	-5.01333	0.186667
CBF16 ABA 12h root	-9.44333	-4.24333
CBF17 ABA 12h root	-5.23	-0.03
CBF18 ABA 12h root	-8.28	-3.08
CBF19 ABA 12h root	-9.77333	-4.57333
CBF20 ABA 12h root	-5.99	-0.79
CBF1 ABA 24h root	-4.57667	0.623333
CBF2-3 ABA 24h root	-3.02667	2.17333
CBF4 ABA 24h root	-3.05	2.15
CBF5 ABA 24h root	-10.28	-5.08
CBF6 ABA 24h root	-7.05333	-1.85333
CBF7 ABA 24h root	-7.05	-1.85
CBF8 ABA 24h root	-7.73333	-2.53333
CBF9-11 ABA 24h root	-0.496667	4.70333
CBF12 ABA 24h root	-2.79	2.41
CBF13 ABA 24h root	-13.4933	-8.29333
CBF14 ABA 24h root	-9.16	-3.96
CBF15 ABA 24h root	-5.82333	-0.623333
CBF16 ABA 24h root	-11.5	-6.3
CBF17 ABA 24h root	-5.53667	-0.336667
CBF18 ABA 24h root	-8.29	-3.09
CBF19 ABA 24h root	-12.19	-6.99
CBF20 ABA 24h root	-7.04333	-1.84333
CBF1 ABA 48h root	-4.11333	1.08667
CBF2-3 ABA 48h root	-3.09	2.11
CBF4 ABA 48h root	-2.71	2.49
CBF5 ABA 48h root	-9.81667	-4.61667
CBF6 ABA 48h root	-6.48333	-1.28333
CBF7 ABA 48h root	-6.05333	-0.853333
CBF8 ABA 48h root	-7.48667	-2.28667
CBF9-11 ABA 48h root	-0.346667	4.85333
CBF12 ABA 48h root	-2.52	2.68
CBF13 ABA 48h root	-11.5867	-6.38667
CBF14 ABA 48h root	-7.93667	-2.73667
CBF15 ABA 48h root	-5.16	0.04
CBF16 ABA 48h root	-11.2267	-6.02667
CBF17 ABA 48h root	-5.73667	-0.536667
CBF18 ABA 48h root	-10.1333	-4.93333
CBF19 ABA 48h root	-10.3533	-5.15333
CBF20 ABA 48h root	-6.91	-1.71
median value	-5.195	7.31	maximum
		-10.3867	minimum

## Sheet: ABA, stem
	-ΔΔCt	-ΔΔCt-median value
CBF1 ABA 0h stem	-5.92119e-16	6.62
CBF2-3 ABA 0h stem	1.53667	8.15667
CBF4 ABA 0h stem	1.87	8.49
CBF5 ABA 0h stem	-11.2333	-4.61333
CBF6 ABA 0h stem	-1.54667	5.07333
CBF7 ABA 0h stem	-1.85667	4.76333
CBF8 ABA 0h stem	-4.03333	2.58667
CBF9-11 ABA 0h stem	-5.83	0.79
CBF12 ABA 0h stem	1.70333	8.32333
CBF13 ABA 0h stem	-7.87333	-1.25333
CBF14 ABA 0h stem	-3.88	2.74
CBF15 ABA 0h stem	-2.02667	4.59333
CBF16 ABA 0h stem	-6.21333	0.406667
CBF17 ABA 0h stem	-3.62333	2.99667
CBF18 ABA 0h stem	-3.81333	2.80667
CBF19 ABA 0h stem	-5.71333	0.906667
CBF20 ABA 0h stem	-1.69333	4.92667
CBF1 ABA 3h stem	-3.98	2.64
CBF2-3 ABA 3h stem	-1.31	5.31
CBF4 ABA 3h stem	-0.146667	6.47333
CBF5 ABA 3h stem	-9.48333	-2.86333
CBF6 ABA 3h stem	-3.66	2.96
CBF7 ABA 3h stem	-3.78	2.84
CBF8 ABA 3h stem	-8.37333	-1.75333
CBF9-11 ABA 3h stem	-6.54667	0.0733333
CBF12 ABA 3h stem	-0.92	5.7
CBF13 ABA 3h stem	-9.51333	-2.89333
CBF14 ABA 3h stem	-6.08	0.54
CBF15 ABA 3h stem	-4.00333	2.61667
CBF16 ABA 3h stem	-8.14333	-1.52333
CBF17 ABA 3h stem	-4.57333	2.04667
CBF18 ABA 3h stem	-6.27667	0.343333
CBF19 ABA 3h stem	-8.09	-1.47
CBF20 ABA 3h stem	-3.95333	2.66667
CBF1 ABA 6h stem	-4.09333	2.52667
CBF2-3 ABA 6h stem	-2.25	4.37
CBF4 ABA 6h stem	-1.74667	4.87333
CBF5 ABA 6h stem	-11.3933	-4.77333
CBF6 ABA 6h stem	-6.14	0.48
CBF7 ABA 6h stem	-6.53	0.09
CBF8 ABA 6h stem	-8.41	-1.79
CBF9-11 ABA 6h stem	-6.43667	0.183333
CBF12 ABA 6h stem	-2.31667	4.30333
CBF13 ABA 6h stem	-11.1967	-4.57667
CBF14 ABA 6h stem	-8.03333	-1.41333
CBF15 ABA 6h stem	-6.18	0.44
CBF16 ABA 6h stem	-9.95333	-3.33333
CBF17 ABA 6h stem	-6.35333	0.266667
CBF18 ABA 6h stem	-8.16	-1.54
CBF19 ABA 6h stem	-11.5033	-4.88333
CBF20 ABA 6h stem	-7.10667	-0.486667
CBF1 ABA 12h stem	-4.31	2.31
CBF2-3 ABA 12h stem	-2.19333	4.42667
CBF4 ABA 12h stem	-1.40667	5.21333
CBF5 ABA 12h stem	-12.5867	-5.96667
CBF6 ABA 12h stem	-5.63	0.99
CBF7 ABA 12h stem	-6.22333	0.396667
CBF8 ABA 12h stem	-9.52667	-2.90667
CBF9-11 ABA 12h stem	-7.05333	-0.433333
CBF12 ABA 12h stem	-2.08667	4.53333
CBF13 ABA 12h stem	-13.3933	-6.77333
CBF14 ABA 12h stem	-7.99667	-1.37667
CBF15 ABA 12h stem	-6.40333	0.216667
CBF16 ABA 12h stem	-11.4067	-4.78667
CBF17 ABA 12h stem	-6.50333	0.116667
CBF18 ABA 12h stem	-10.2833	-3.66333
CBF19 ABA 12h stem	-12.9633	-6.34333
CBF20 ABA 12h stem	-8.12333	-1.50333
CBF1 ABA 24h stem	-5.80333	0.816667
CBF2-3 ABA 24h stem	-4.50667	2.11333
CBF4 ABA 24h stem	-3.87667	2.74333
CBF5 ABA 24h stem	-10.7267	-4.10667
CBF6 ABA 24h stem	-7.83333	-1.21333
CBF7 ABA 24h stem	-8.52667	-1.90667
CBF8 ABA 24h stem	-11.4467	-4.82667
CBF9-11 ABA 24h stem	-6.79	-0.17
CBF12 ABA 24h stem	-4.40333	2.21667
CBF13 ABA 24h stem	-16.77	-10.15
CBF14 ABA 24h stem	-8.93	-2.31
CBF15 ABA 24h stem	-6.92	-0.3
CBF16 ABA 24h stem	-10.98	-4.36
CBF17 ABA 24h stem	-6.92667	-0.306667
CBF18 ABA 24h stem	-8.71	-2.09
CBF19 ABA 24h stem	-11.09	-4.47
CBF20 ABA 24h stem	-7.47667	-0.856667
CBF1 ABA 48h stem	-7.33	-0.71
CBF2-3 ABA 48h stem	-6.40667	0.213333
CBF4 ABA 48h stem	-6.36	0.26
CBF5 ABA 48h stem	-11.81	-5.19
CBF6 ABA 48h stem	-9.58	-2.96
CBF7 ABA 48h stem	-10.6967	-4.07667
CBF8 ABA 48h stem	-13.0767	-6.45667
CBF9-11 ABA 48h stem	-6.69333	-0.0733333
CBF12 ABA 48h stem	-6.29	0.33
CBF13 ABA 48h stem	-14.9533	-8.33333
CBF14 ABA 48h stem	-8.74333	-2.12333
CBF15 ABA 48h stem	-7.32333	-0.703333
CBF16 ABA 48h stem	-12.05	-5.43
CBF17 ABA 48h stem	-7.61	-0.99
CBF18 ABA 48h stem	-8.43	-1.81
CBF19 ABA 48h stem	-11.44	-4.82
CBF20 ABA 48h stem	-8.18	-1.56
median value	-6.62	8.49	maximum
		-10.15	minimum

## Sheet: ABA, leaf
	-ΔΔCt	-ΔΔCt-median value
CBF1 ABA 0h leaf	0	6.49
CBF2-3 ABA 0h leaf	1.34	7.83
CBF4 ABA 0h leaf	2.53667	9.02667
CBF5 ABA 0h leaf	-9.50333	-3.01333
CBF6 ABA 0h leaf	-2.39667	4.09333
CBF7 ABA 0h leaf	-1.81333	4.67667
CBF8 ABA 0h leaf	-3.06333	3.42667
CBF9-11 ABA 0h leaf	-6.16667	0.323333
CBF12 ABA 0h leaf	2.10333	8.59333
CBF13 ABA 0h leaf	-6.59333	-0.103333
CBF14 ABA 0h leaf	-4.01333	2.47667
CBF15 ABA 0h leaf	-2.20333	4.28667
CBF16 ABA 0h leaf	-5.06333	1.42667
CBF17 ABA 0h leaf	-4.26667	2.22333
CBF18 ABA 0h leaf	-3.66	2.83
CBF19 ABA 0h leaf	-6.05667	0.433333
CBF20 ABA 0h leaf	-1.87333	4.61667
CBF1 ABA 3h leaf	-2.47667	4.01333
CBF2-3 ABA 3h leaf	-0.126667	6.36333
CBF4 ABA 3h leaf	0.923333	7.41333
CBF5 ABA 3h leaf	-8.26333	-1.77333
CBF6 ABA 3h leaf	-2.07	4.42
CBF7 ABA 3h leaf	-2.17333	4.31667
CBF8 ABA 3h leaf	-6.21	0.28
CBF9-11 ABA 3h leaf	-4.89	1.6
CBF12 ABA 3h leaf	0.373333	6.86333
CBF13 ABA 3h leaf	-8.27667	-1.78667
CBF14 ABA 3h leaf	-7.41333	-0.923333
CBF15 ABA 3h leaf	-2.64333	3.84667
CBF16 ABA 3h leaf	-8.14333	-1.65333
CBF17 ABA 3h leaf	-3.68	2.81
CBF18 ABA 3h leaf	-4.81	1.68
CBF19 ABA 3h leaf	-7.28333	-0.793333
CBF20 ABA 3h leaf	-2.12667	4.36333
CBF1 ABA 6h leaf	-4.01667	2.47333
CBF2-3 ABA 6h leaf	-1.81333	4.67667
CBF4 ABA 6h leaf	-1.28	5.21
CBF5 ABA 6h leaf	-9.44667	-2.95667
CBF6 ABA 6h leaf	-4.78333	1.70667
CBF7 ABA 6h leaf	-5.58667	0.903333
CBF8 ABA 6h leaf	-7.32	-0.83
CBF9-11 ABA 6h leaf	-6.37667	0.113333
CBF12 ABA 6h leaf	-1.51667	4.97333
CBF13 ABA 6h leaf	-8.72667	-2.23667
CBF14 ABA 6h leaf	-11.0467	-4.55667
CBF15 ABA 6h leaf	-7.09667	-0.606667
CBF16 ABA 6h leaf	-11.7933	-5.30333
CBF17 ABA 6h leaf	-7.28	-0.79
CBF18 ABA 6h leaf	-9.59667	-3.10667
CBF19 ABA 6h leaf	-12.6033	-6.11333
CBF20 ABA 6h leaf	-7.2	-0.71
CBF1 ABA 12h leaf	-5.00667	1.48333
CBF2-3 ABA 12h leaf	-1.67667	4.81333
CBF4 ABA 12h leaf	-1.02333	5.46667
CBF5 ABA 12h leaf	-10.5967	-4.10667
CBF6 ABA 12h leaf	-5.06	1.43
CBF7 ABA 12h leaf	-5.84	0.65
CBF8 ABA 12h leaf	-9.31333	-2.82333
CBF9-11 ABA 12h leaf	-6.70667	-0.216667
CBF12 ABA 12h leaf	-1.78333	4.70667
CBF13 ABA 12h leaf	-13.0733	-6.58333
CBF14 ABA 12h leaf	-11.0267	-4.53667
CBF15 ABA 12h leaf	-7.72	-1.23
CBF16 ABA 12h leaf	-11.3167	-4.82667
CBF17 ABA 12h leaf	-7.50333	-1.01333
CBF18 ABA 12h leaf	-11.0667	-4.57667
CBF19 ABA 12h leaf	-12.4267	-5.93667
CBF20 ABA 12h leaf	-8.63	-2.14
CBF1 ABA 24h leaf	-4.53667	1.95333
CBF2-3 ABA 24h leaf	-2.12667	4.36333
CBF4 ABA 24h leaf	-1.56	4.93
CBF5 ABA 24h leaf	-9.62333	-3.13333
CBF6 ABA 24h leaf	-5.39333	1.09667
CBF7 ABA 24h leaf	-6.14	0.35
CBF8 ABA 24h leaf	-9.59	-3.1
CBF9-11 ABA 24h leaf	-6.00667	0.483333
CBF12 ABA 24h leaf	-2.13667	4.35333
CBF13 ABA 24h leaf	-11.0433	-4.55333
CBF14 ABA 24h leaf	-9.62667	-3.13667
CBF15 ABA 24h leaf	-7.57	-1.08
CBF16 ABA 24h leaf	-11.1067	-4.61667
CBF17 ABA 24h leaf	-7.66	-1.17
CBF18 ABA 24h leaf	-10.4133	-3.92333
CBF19 ABA 24h leaf	-13.9867	-7.49667
CBF20 ABA 24h leaf	-8.30667	-1.81667
CBF1 ABA 48h leaf	-5.98667	0.503333
CBF2-3 ABA 48h leaf	-4.8	1.69
CBF4 ABA 48h leaf	-4.21667	2.27333
CBF5 ABA 48h leaf	-12.0733	-5.58333
CBF6 ABA 48h leaf	-8.58333	-2.09333
CBF7 ABA 48h leaf	-9.43333	-2.94333
CBF8 ABA 48h leaf	-11.14	-4.65
CBF9-11 ABA 48h leaf	-6.82	-0.33
CBF12 ABA 48h leaf	-4.45	2.04
CBF13 ABA 48h leaf	-10.6633	-4.17333
CBF14 ABA 48h leaf	-10.27	-3.78
CBF15 ABA 48h leaf	-9.29667	-2.80667
CBF16 ABA 48h leaf	-12.7533	-6.26333
CBF17 ABA 48h leaf	-9.16667	-2.67667
CBF18 ABA 48h leaf	-12.1167	-5.62667
CBF19 ABA 48h leaf	-18.68	-12.19
CBF20 ABA 48h leaf	-10.6633	-4.17333
median number	-6.485	9.02667	maximum
		-12.19	minimum
