# Supplementary material for: Genome-Wide Identification and Expression Profiles of C-Repeat Binding Factor Transcription Factors in Betula platyphylla under Abiotic Stress
Source: Int J Mol Sci. 2023 Jun 24;24(13):10573. doi: 10.3390/ijms241310573 (PMC10342014; doi:10.3390/ijms241310573)
Supplement: Supplementary file 1 [file ijms-24-10573-s001.zip › Table S9 Relative expression levels (log2 value) of BpCBFs in different plant tissues under salt treatment.xlsx]

## Sheet: Salt, root
	-ΔΔCt	-ΔΔCt-median value
CBF1 Salt 0h root	0	-2.75
CBF2-3 Salt 0h root	1.75667	-0.993333
CBF4 Salt 0h root	1.77	-0.98
CBF5 Salt 0h root	-3.77333	-6.52333
CBF6 Salt 0h root	-3.30667	-6.05667
CBF7 Salt 0h root	-0.44	-3.19
CBF8 Salt 0h root	-4.45667	-7.20667
CBF9-11 Salt 0h root	4.04	1.29
CBF12 Salt 0h root	2.02	-0.73
CBF13 Salt 0h root	-3.68667	-6.43667
CBF14 Salt 0h root	-2.92	-5.67
CBF15 Salt 0h root	-1.52333	-4.27333
CBF16 Salt 0h root	-5.44	-8.19
CBF17 Salt 0h root	-0.683333	-3.43333
CBF18 Salt 0h root	-4.95	-7.7
CBF19 Salt 0h root	-9.54	-12.29
CBF20 Salt 0h root	-1.52333	-4.27333
CBF1 Salt 3h root	5.04	2.29
CBF2-3 Salt 3h root	6.61667	3.86667
CBF4 Salt 3h root	6.47333	3.72333
CBF5 Salt 3h root	-2.71667	-5.46667
CBF6 Salt 3h root	3.38333	0.633333
CBF7 Salt 3h root	3.32	0.57
CBF8 Salt 3h root	2.75333	0.00333333
CBF9-11 Salt 3h root	4.66333	1.91333
CBF12 Salt 3h root	7.02667	4.27667
CBF13 Salt 3h root	-0.556667	-3.30667
CBF14 Salt 3h root	-0.393333	-3.14333
CBF15 Salt 3h root	4.00667	1.25667
CBF16 Salt 3h root	-0.95	-3.7
CBF17 Salt 3h root	3.78	1.03
CBF18 Salt 3h root	2.14	-0.61
CBF19 Salt 3h root	-0.496667	-3.24667
CBF20 Salt 3h root	2.48	-0.27
CBF1 Salt 6h root	5.81	3.06
CBF2-3 Salt 6h root	7.27	4.52
CBF4 Salt 6h root	7.16333	4.41333
CBF5 Salt 6h root	-1.40333	-4.15333
CBF6 Salt 6h root	4.2	1.45
CBF7 Salt 6h root	4.29333	1.54333
CBF8 Salt 6h root	3.18333	0.433333
CBF9-11 Salt 6h root	4.69333	1.94333
CBF12 Salt 6h root	7.79333	5.04333
CBF13 Salt 6h root	2.51333	-0.236667
CBF14 Salt 6h root	1.91	-0.84
CBF15 Salt 6h root	4.34333	1.59333
CBF16 Salt 6h root	0.49	-2.26
CBF17 Salt 6h root	4.03	1.28
CBF18 Salt 6h root	2.12333	-0.626667
CBF19 Salt 6h root	0.833333	-1.91667
CBF20 Salt 6h root	3.32667	0.576667
CBF1 Salt 12h root	6.44333	3.69333
CBF2-3 Salt 12h root	8.32	5.57
CBF4 Salt 12h root	8.11333	5.36333
CBF5 Salt 12h root	-0.22	-2.97
CBF6 Salt 12h root	4.67667	1.92667
CBF7 Salt 12h root	4.44667	1.69667
CBF8 Salt 12h root	4.30667	1.55667
CBF9-11 Salt 12h root	5.44333	2.69333
CBF12 Salt 12h root	8.8	6.05
CBF13 Salt 12h root	4.81333	2.06333
CBF14 Salt 12h root	2.38667	-0.363333
CBF15 Salt 12h root	3.98667	1.23667
CBF16 Salt 12h root	-0.853333	-3.60333
CBF17 Salt 12h root	3.67333	0.923333
CBF18 Salt 12h root	1.40333	-1.34667
CBF19 Salt 12h root	0.86	-1.89
CBF20 Salt 12h root	2.95	0.2
CBF1 Salt 24h root	5.92667	3.17667
CBF2-3 Salt 24h root	7.51333	4.76333
CBF4 Salt 24h root	7.61333	4.86333
CBF5 Salt 24h root	-0.483333	-3.23333
CBF6 Salt 24h root	3.35	0.6
CBF7 Salt 24h root	3.42333	0.673333
CBF8 Salt 24h root	3.80333	1.05333
CBF9-11 Salt 24h root	4.66	1.91
CBF12 Salt 24h root	8.29667	5.54667
CBF13 Salt 24h root	3.38	0.63
CBF14 Salt 24h root	-1.07667	-3.82667
CBF15 Salt 24h root	1.51333	-1.23667
CBF16 Salt 24h root	-3.55667	-6.30667
CBF17 Salt 24h root	1.35667	-1.39333
CBF18 Salt 24h root	-0.7	-3.45
CBF19 Salt 24h root	-4.54667	-7.29667
CBF20 Salt 24h root	-0.0166667	-2.76667
median value	2.75333	6.05	maximum
		-12.29	minimum

## Sheet: Salt, stem
	-ΔΔCt	-ΔΔCt-median value
CBF1 Salt 0h stem	1.18424e-15	-0.11
CBF2-3 Salt 0h stem	3.02	2.91
CBF4 Salt 0h stem	3.96333	3.85333
CBF5 Salt 0h stem	-4.59	-4.7
CBF6 Salt 0h stem	0.856667	0.746667
CBF7 Salt 0h stem	0.41	0.3
CBF8 Salt 0h stem	-1.62667	-1.73667
CBF9-11 Salt 0h stem	0.05	-0.06
CBF12 Salt 0h stem	3.25	3.14
CBF13 Salt 0h stem	-4.27667	-4.38667
CBF14 Salt 0h stem	-4.33	-4.44
CBF15 Salt 0h stem	-0.823333	-0.933333
CBF16 Salt 0h stem	-5.46333	-5.57333
CBF17 Salt 0h stem	-3.49667	-3.60667
CBF18 Salt 0h stem	-3.28333	-3.39333
CBF19 Salt 0h stem	-4.18	-4.29
CBF20 Salt 0h stem	-1.11667	-1.22667
CBF1 Salt 3h stem	1.84667	1.73667
CBF2-3 Salt 3h stem	3.55	3.44
CBF4 Salt 3h stem	3.80667	3.69667
CBF5 Salt 3h stem	-4.03333	-4.14333
CBF6 Salt 3h stem	0.603333	0.493333
CBF7 Salt 3h stem	0.24	0.13
CBF8 Salt 3h stem	-2.17667	-2.28667
CBF9-11 Salt 3h stem	1.73333	1.62333
CBF12 Salt 3h stem	3.87333	3.76333
CBF13 Salt 3h stem	0.983333	0.873333
CBF14 Salt 3h stem	1.55333	1.44333
CBF15 Salt 3h stem	1.8	1.69
CBF16 Salt 3h stem	-3.78	-3.89
CBF17 Salt 3h stem	0.506667	0.396667
CBF18 Salt 3h stem	-0.34	-0.45
CBF19 Salt 3h stem	-4.1	-4.21
CBF20 Salt 3h stem	0.11	1.80411e-15
CBF1 Salt 6h stem	1.26333	1.15333
CBF2-3 Salt 6h stem	2.41333	2.30333
CBF4 Salt 6h stem	2.45333	2.34333
CBF5 Salt 6h stem	-6.29333	-6.40333
CBF6 Salt 6h stem	-0.896667	-1.00667
CBF7 Salt 6h stem	-1.22333	-1.33333
CBF8 Salt 6h stem	-2.61333	-2.72333
CBF9-11 Salt 6h stem	1.08333	0.973333
CBF12 Salt 6h stem	2.59333	2.48333
CBF13 Salt 6h stem	3.05333	2.94333
CBF14 Salt 6h stem	1.15	1.04
CBF15 Salt 6h stem	2.76333	2.65333
CBF16 Salt 6h stem	-2.58667	-2.69667
CBF17 Salt 6h stem	0.96	0.85
CBF18 Salt 6h stem	3.20333	3.09333
CBF19 Salt 6h stem	-1.54333	-1.65333
CBF20 Salt 6h stem	-0.246667	-0.356667
CBF1 Salt 12h stem	1.42333	1.31333
CBF2-3 Salt 12h stem	3.19667	3.08667
CBF4 Salt 12h stem	3.9	3.79
CBF5 Salt 12h stem	-4.10667	-4.21667
CBF6 Salt 12h stem	0.39	0.28
CBF7 Salt 12h stem	0.08	-0.03
CBF8 Salt 12h stem	-1.38667	-1.49667
CBF9-11 Salt 12h stem	1.06667	0.956667
CBF12 Salt 12h stem	3.49333	3.38333
CBF13 Salt 12h stem	-4.04	-4.15
CBF14 Salt 12h stem	-1.72	-1.83
CBF15 Salt 12h stem	-0.0266667	-0.136667
CBF16 Salt 12h stem	-3.54	-3.65
CBF17 Salt 12h stem	-0.106667	-0.216667
CBF18 Salt 12h stem	-1.22667	-1.33667
CBF19 Salt 12h stem	-5.41	-5.52
CBF20 Salt 12h stem	-1.72333	-1.83333
CBF1 Salt 24h stem	2.43	2.32
CBF2-3 Salt 24h stem	3.76	3.65
CBF4 Salt 24h stem	4.19667	4.08667
CBF5 Salt 24h stem	-4.86667	-4.97667
CBF6 Salt 24h stem	0.633333	0.523333
CBF7 Salt 24h stem	0.163333	0.0533333
CBF8 Salt 24h stem	0.0266667	-0.0833333
CBF9-11 Salt 24h stem	1.03333	0.923333
CBF12 Salt 24h stem	4.38	4.27
CBF13 Salt 24h stem	-0.826667	-0.936667
CBF14 Salt 24h stem	-0.663333	-0.773333
CBF15 Salt 24h stem	1.15333	1.04333
CBF16 Salt 24h stem	0.696667	0.586667
CBF17 Salt 24h stem	-2.59	-2.7
CBF18 Salt 24h stem	-0.693333	-0.803333
CBF19 Salt 24h stem	-4.59333	-4.70333
CBF20 Salt 24h stem	0.296667	0.186667
median value	0.11	4.27	maximum
		-6.40333	minimum

## Sheet: Salt, leaf
	-ΔΔCt	-ΔΔCt-median value
CBF1 Salt 0h leaf	-2.36848e-15	-2.11
CBF2-3 Salt 0h leaf	2.58	0.47
CBF4 Salt 0h leaf	2.39333	0.283333
CBF5 Salt 0h leaf	-2.72	-4.83
CBF6 Salt 0h leaf	-1.18	-3.29
CBF7 Salt 0h leaf	-2.03333	-4.14333
CBF8 Salt 0h leaf	-2.53667	-4.64667
CBF9-11 Salt 0h leaf	1.89667	-0.213333
CBF12 Salt 0h leaf	3.27333	1.16333
CBF13 Salt 0h leaf	2.36333	0.253333
CBF14 Salt 0h leaf	-0.113333	-2.22333
CBF15 Salt 0h leaf	-0.423333	-2.53333
CBF16 Salt 0h leaf	-3.67	-5.78
CBF17 Salt 0h leaf	0.146667	-1.96333
CBF18 Salt 0h leaf	-2.69333	-4.80333
CBF19 Salt 0h leaf	-5.09	-7.2
CBF20 Salt 0h leaf	-0.52	-2.63
CBF1 Salt 3h leaf	6.41	4.3
CBF2-3 Salt 3h leaf	6.81333	4.70333
CBF4 Salt 3h leaf	6.35333	4.24333
CBF5 Salt 3h leaf	-0.0233333	-2.13333
CBF6 Salt 3h leaf	2.70333	0.593333
CBF7 Salt 3h leaf	1.80333	-0.306667
CBF8 Salt 3h leaf	2.20333	0.0933333
CBF9-11 Salt 3h leaf	3.10333	0.993333
CBF12 Salt 3h leaf	7.33667	5.22667
CBF13 Salt 3h leaf	4.04667	1.93667
CBF14 Salt 3h leaf	2.71	0.6
CBF15 Salt 3h leaf	4.18	2.07
CBF16 Salt 3h leaf	-0.1	-2.21
CBF17 Salt 3h leaf	3.20667	1.09667
CBF18 Salt 3h leaf	3.67333	1.56333
CBF19 Salt 3h leaf	1.25	-0.86
CBF20 Salt 3h leaf	2.93	0.82
CBF1 Salt 6h leaf	4.30667	2.19667
CBF2-3 Salt 6h leaf	5.31667	3.20667
CBF4 Salt 6h leaf	5.47667	3.36667
CBF5 Salt 6h leaf	-0.47	-2.58
CBF6 Salt 6h leaf	2.43667	0.326667
CBF7 Salt 6h leaf	1.63	-0.48
CBF8 Salt 6h leaf	1.02	-1.09
CBF9-11 Salt 6h leaf	2.27667	0.166667
CBF12 Salt 6h leaf	5.78667	3.67667
CBF13 Salt 6h leaf	4.3	2.19
CBF14 Salt 6h leaf	2.08333	-0.0266667
CBF15 Salt 6h leaf	3.57333	1.46333
CBF16 Salt 6h leaf	-0.983333	-3.09333
CBF17 Salt 6h leaf	3.12333	1.01333
CBF18 Salt 6h leaf	2.12	0.01
CBF19 Salt 6h leaf	1.09	-1.02
CBF20 Salt 6h leaf	2.23333	0.123333
CBF1 Salt 12h leaf	3.50333	1.39333
CBF2-3 Salt 12h leaf	5.52333	3.41333
CBF4 Salt 12h leaf	6.02667	3.91667
CBF5 Salt 12h leaf	-1.92	-4.03
CBF6 Salt 12h leaf	2.47667	0.366667
CBF7 Salt 12h leaf	1.59333	-0.516667
CBF8 Salt 12h leaf	0.303333	-1.80667
CBF9-11 Salt 12h leaf	3.31333	1.20333
CBF12 Salt 12h leaf	5.64333	3.53333
CBF13 Salt 12h leaf	2.43	0.32
CBF14 Salt 12h leaf	1.33333	-0.776667
CBF15 Salt 12h leaf	2.73667	0.626667
CBF16 Salt 12h leaf	-2.3	-4.41
CBF17 Salt 12h leaf	2.10667	-0.00333333
CBF18 Salt 12h leaf	0.0433333	-2.06667
CBF19 Salt 12h leaf	-2.14	-4.25
CBF20 Salt 12h leaf	1.58	-0.53
CBF1 Salt 24h leaf	3.63667	1.52667
CBF2-3 Salt 24h leaf	5.00667	2.89667
CBF4 Salt 24h leaf	4.99333	2.88333
CBF5 Salt 24h leaf	-1.47	-3.58
CBF6 Salt 24h leaf	0.9	-1.21
CBF7 Salt 24h leaf	0.903333	-1.20667
CBF8 Salt 24h leaf	0.996667	-1.11333
CBF9-11 Salt 24h leaf	3.13	1.02
CBF12 Salt 24h leaf	5.64333	3.53333
CBF13 Salt 24h leaf	1.65	-0.46
CBF14 Salt 24h leaf	-0.27	-2.38
CBF15 Salt 24h leaf	2.06	-0.05
CBF16 Salt 24h leaf	-1.58	-3.69
CBF17 Salt 24h leaf	1.50333	-0.606667
CBF18 Salt 24h leaf	-0.0933333	-2.20333
CBF19 Salt 24h leaf	-1.72667	-3.83667
CBF20 Salt 24h leaf	2.17333	0.0633333
median value	2.10667	5.22667	maximum
		-7.2	minimum
